# Supplementary material for: Genetic and molecular dissection of ginseng (Panax ginseng Mey.) germplasm using high-density genic SNP markers, secondary metabolites, and gene expressions
Source: Front Plant Sci. 2023 Jul 28;14:1165349. doi: 10.3389/fpls.2023.1165349 (PMC10416250; doi:10.3389/fpls.2023.1165349)
Supplement: Supplementary file 7 [file Table_1.xlsx]

## Sheet: Table S1
Table S1. Population structure analysis of 344 cultivars and landraces of the Jilin ginseng mini-core collection with STRUCTURE at subpopulation numbers (K) from K = 2 to 10, based on 6,232 high-quality genic SNPs evenly distributed on the ginseng genome.
No.	Cultivar or landrace No.	Accession	Geographical origion		K = 2		K = 3			K = 4				K = 5					K = 6						K = 7							K = 8								K = 9									K = 10
			County	District	1	2	1	2	3	1	2	3	4	1	2	3	4	5	1	2	3	4	5	6	1	2	3	4	5	6	7	1	2	3	4	5	6	7	8	1	2	3	4	5	6	7	8	9	1
1	0907-10	H169	Changbai	Baishan	0.996	0.004	0.004	0.991	0.006	0.9913	0.005	0.002	0.0017	0.984	0.009	0.0033	0.0023	0.0013	0.9713	0.012	0.0067	0.0047	0.0043	0.001	0.951	0.0227	0.0043	0.0027	0.002	0.016	0.0013	0.9057	0.003	0.0013	0.002	0.005	0.0313	0.0063	0.0453	0.895	0.002	0.017	0.04	0.028	0.001	0.001	0.014	0.002	0.877
2	0907-11	H170	Dunhua	Yanbian	0.457	0.543	0.417	0.428	0.155	0.4775	0.016	0.1727	0.3338	0.413	0.056	0.0103	0.174	0.3467	0.3737	0.0666	0.034	0.0063	0.1943	0.325	0.3848	0.107	0.0037	0.0103	0.129	0.0063	0.3589	0.3524	0.003	0.3407	0.1507	0.0187	0.01	0.0287	0.0959	0.219	0.016	0.042	0.076	0.054	0.001	0.156	0.026	0.409	0.351
3	0907-12	H171	Linjiang	Baishan	0.425	0.575	0.418	0.39	0.192	0.4379	0.0227	0.2039	0.3355	0.3726	0.0566	0.0087	0.2133	0.3489	0.3541	0.051	0.0363	0.0047	0.2295	0.3245	0.4062	0.0541	0.005	0.015	0.1545	0.001	0.3643	0.3074	0.0023	0.3417	0.1917	0.0273	0.0097	0.041	0.079	0.296	0.012	0.005	0.039	0.036	0.001	0.187	0.015	0.409	0.249
4	0907-13	H172	Huadian	Jilin	0.4463	0.5537	0.418	0.417	0.164	0.4709	0.0117	0.1787	0.3387	0.4105	0.0447	0.0067	0.1847	0.3535	0.3977	0.055	0.0167	0.0037	0.199	0.328	0.4056	0.079	0.003	0.008	0.1341	0.0057	0.3647	0.355	0.0017	0.3453	0.1633	0.016	0.0283	0.0333	0.057	0.263	0.004	0.021	0.06	0.067	0.001	0.161	0.013	0.41	0.167
5	0907-14	H173	Tonghua	Tonghua	0.445	0.555	0.429	0.416	0.155	0.4668	0.021	0.1704	0.3418	0.4105	0.0493	0.0133	0.1733	0.3536	0.4003	0.0543	0.0293	0.0047	0.1887	0.3227	0.3762	0.0854	0.0037	0.0177	0.1278	0.024	0.3653	0.295	0.0017	0.3412	0.151	0.0277	0.011	0.0437	0.1289	0.262	0.01	0.008	0.07	0.073	0.002	0.143	0.013	0.417	0.068
6	0907-15	H174	Fusong	Baishan	0.416	0.584	0.424	0.379	0.196	0.4517	0.0057	0.204	0.3387	0.402	0.0233	0.0067	0.2097	0.3583	0.38	0.041	0.0117	0.005	0.2297	0.3327	0.3886	0.0634	0.0043	0.0043	0.158	0.0107	0.3706	0.2903	0.0023	0.3509	0.1909	0.0173	0.0266	0.02	0.1016	0.146	0.004	0.005	0.108	0.059	0.001	0.193	0.066	0.418	0.14
7	0907-16	H175	Changbai	Baishan	0.8007	0.1993	0.018	0.798	0.184	0.833	0.0053	0.1516	0.01	0.8064	0.0147	0.0027	0.1679	0.0083	0.8042	0.004	0.0107	0.005	0.1725	0.0037	0.7782	0.017	0.048	0.0037	0.1138	0.0337	0.0057	0.7612	0.002	0.006	0.1547	0.012	0.0103	0.008	0.0457	0.76	0.003	0.014	0.044	0.005	0.001	0.15	0.013	0.01	0.668
8	0907-17	H176	Antu	Yanbian	0.7933	0.2067	0.023	0.799	0.178	0.833	0.0087	0.146	0.0123	0.8144	0.014	0.002	0.1609	0.0087	0.8101	0.0043	0.0077	0.0057	0.1676	0.0047	0.7672	0.0287	0.039	0.0033	0.1071	0.0464	0.0083	0.7958	0.0027	0.008	0.145	0.007	0.0063	0.0067	0.0286	0.789	0.003	0.016	0.02	0.018	0.001	0.141	0.003	0.01	0.725
9	0907-18	H177	Jiangyuan	Baishan	0.8093	0.1907	0.016	0.811	0.173	0.8367	0.0127	0.1436	0.007	0.8017	0.0283	0.0043	0.1586	0.007	0.8017	0.0033	0.02	0.0097	0.162	0.0033	0.7692	0.026	0.0654	0.0023	0.1044	0.0274	0.0053	0.7838	0.004	0.0057	0.1432	0.0087	0.0033	0.012	0.0393	0.756	0.006	0.025	0.021	0.033	0.002	0.144	0.006	0.008	0.661
10	0907-19	H178	Huadian	Jilin	0.7843	0.2157	0.018	0.791	0.191	0.8227	0.0117	0.156	0.0097	0.7843	0.0283	0.003	0.1764	0.008	0.7882	0.0053	0.0173	0.0067	0.1791	0.0033	0.7551	0.019	0.0487	0.0083	0.1156	0.0467	0.0067	0.7616	0.0037	0.005	0.1604	0.008	0.0057	0.014	0.0417	0.703	0.005	0.027	0.055	0.033	0.002	0.159	0.006	0.01	0.679
11	0907-1	H160	Jiaohe	Jilin	0.445	0.555	0.531	0.465	0.004	0.1797	0.3586	0.0307	0.431	0.014	0.4641	0.0661	0.0163	0.4395	0.0073	0.1183	0.4325	0.0143	0.043	0.3845	0.1802	0.0047	0.007	0.3435	0.0337	0.0017	0.4293	0.0137	0.008	0.4105	0.0037	0.1052	0.0033	0.4523	0.0033	0.008	0.447	0.001	0.004	0.001	0.005	0.004	0.006	0.523	0.005
12	0907-20-1	H180	Jingyu	Baishan	0.4713	0.5287	0.479	0.502	0.019	0.1995	0.3333	0.088	0.3792	0.048	0.445	0.0507	0.0563	0.4	0.0163	0.0921	0.4195	0.0217	0.095	0.3554	0.1915	0.015	0.008	0.3287	0.06	0.004	0.3928	0.039	0.0113	0.3851	0.0277	0.086	0.0053	0.4315	0.014	0.014	0.434	0.005	0.009	0.003	0.011	0.019	0.023	0.482	0.042
13	0907-20	H179	Tonghua	Tonghua	0.807	0.193	0.055	0.817	0.128	0.8083	0.0437	0.1144	0.0337	0.7807	0.0643	0.0093	0.1253	0.0203	0.7837	0.0177	0.0457	0.0137	0.1333	0.006	0.7502	0.043	0.0617	0.016	0.0827	0.0303	0.016	0.7652	0.0043	0.0083	0.114	0.0167	0.0067	0.0383	0.0464	0.751	0.007	0.007	0.079	0.012	0.003	0.11	0.008	0.022	0.707
14	0907-2	H161	Huinan	Tonghua	0.978	0.022	0.018	0.979	0.003	0.9827	0.006	0.0017	0.0097	0.9797	0.0097	0.003	0.0017	0.006	0.9416	0.0407	0.007	0.0043	0.0027	0.0037	0.9154	0.0263	0.0097	0.004	0.0013	0.039	0.0043	0.8523	0.002	0.0047	0.001	0.009	0.0733	0.0067	0.051	0.827	0.003	0.016	0.046	0.04	0.001	0.001	0.06	0.005	0.777
15	0907-3-1	H163	Jiangyuan	Baishan	0.4397	0.5603	0.53	0.465	0.005	0.1805	0.3544	0.0373	0.4277	0.016	0.4612	0.0607	0.0234	0.4388	0.0097	0.1157	0.4258	0.0153	0.0487	0.3848	0.1828	0.0053	0.0067	0.3363	0.0384	0.002	0.4284	0.02	0.0077	0.4142	0.0043	0.0996	0.003	0.4452	0.006	0.011	0.438	0.005	0.006	0.002	0.006	0.002	0.005	0.523	0.01
16	0907-3	H162	Linjiang	Baishan	0.9713	0.0287	0.025	0.972	0.002	0.971	0.0093	0.002	0.0177	0.9707	0.0117	0.0063	0.0017	0.0097	0.9473	0.0257	0.008	0.0083	0.0027	0.008	0.906	0.03	0.016	0.0043	0.0013	0.036	0.0063	0.8823	0.004	0.0063	0.001	0.0127	0.039	0.0063	0.0484	0.875	0.003	0.026	0.03	0.026	0.002	0	0.029	0.008	0.828
17	0907-4	H164	Wangqing	Yanbian	0.962	0.038	0.04	0.958	0.003	0.972	0.0057	0.002	0.0203	0.9753	0.009	0.0043	0.001	0.0103	0.943	0.0333	0.005	0.0073	0.003	0.0083	0.9057	0.0273	0.014	0.0023	0.001	0.0397	0.01	0.8406	0.0037	0.0067	0.001	0.0083	0.0714	0.005	0.0634	0.832	0.003	0.022	0.037	0.055	0.002	0.001	0.039	0.009	0.792
18	0907-5	H165	Fusong	Baishan	0.975	0.025	0.024	0.973	0.003	0.9827	0.0043	0.0023	0.0107	0.983	0.0063	0.0033	0.0017	0.0057	0.9534	0.032	0.0053	0.0033	0.003	0.003	0.9267	0.0227	0.0127	0.0023	0.0013	0.0293	0.005	0.872	0.0017	0.0043	0.001	0.013	0.0626	0.0053	0.04	0.872	0.002	0.02	0.03	0.024	0.001	0.001	0.046	0.005	0.808
19	0907-6	H166	Huadian	Jilin	0.9953	0.0047	0.003	0.994	0.003	0.9923	0.0043	0.0017	0.0017	0.9853	0.0083	0.0033	0.0013	0.0017	0.969	0.0167	0.0047	0.0057	0.003	0.001	0.9557	0.019	0.0033	0.003	0.0013	0.0163	0.0013	0.895	0.0027	0.0013	0.0013	0.0083	0.0367	0.0053	0.0493	0.883	0.002	0.02	0.044	0.027	0.002	0.001	0.019	0.002	0.866
20	0907-8	H167	Jian	Tonghua	0.9963	0.0037	0.003	0.994	0.003	0.9863	0.01	0.002	0.0017	0.9803	0.0127	0.0037	0.0017	0.0017	0.9673	0.01	0.01	0.0083	0.0033	0.001	0.9547	0.02	0.005	0.005	0.0013	0.0127	0.0013	0.9086	0.0037	0.0013	0.0013	0.0073	0.0163	0.0073	0.054	0.893	0.004	0.022	0.036	0.03	0.003	0.001	0.01	0.002	0.878
21	0907-9	H168	Jiangyuan	Baishan	0.996	0.004	0.003	0.992	0.005	0.9923	0.0037	0.0023	0.0017	0.986	0.005	0.0057	0.002	0.0013	0.962	0.014	0.004	0.015	0.004	0.001	0.958	0.0157	0.0057	0.0017	0.0023	0.0157	0.001	0.9004	0.007	0.0017	0.002	0.0077	0.0353	0.0033	0.0427	0.884	0.001	0.026	0.028	0.028	0.006	0.001	0.024	0.002	0.865
22	0908-7	H181	Linjiang	Baishan	0.9963	0.0037	0.004	0.993	0.003	0.9923	0.0047	0.0017	0.0013	0.987	0.007	0.003	0.0013	0.0017	0.9684	0.0153	0.0047	0.0073	0.0033	0.001	0.962	0.0183	0.003	0.0027	0.0013	0.0117	0.001	0.901	0.0037	0.0013	0.0013	0.0127	0.0253	0.0057	0.049	0.904	0.003	0.015	0.037	0.023	0.001	0.001	0.014	0.002	0.845
23	0914-21	H182	Dunhua	Yanbian	0.7537	0.2463	0.18	0.755	0.065	0.7224	0.062	0.0813	0.1343	0.6951	0.095	0.0043	0.0627	0.143	0.6876	0.0107	0.076	0.01	0.0874	0.1284	0.6936	0.0416	0.0097	0.0504	0.048	0.0123	0.1444	0.7044	0.0047	0.1393	0.0287	0.0113	0.01	0.059	0.0427	0.678	0.016	0.024	0.013	0.059	0.003	0.019	0.022	0.167	0.618
24	0914-22	H183	Jingyu	Baishan	0.75	0.25	0.174	0.746	0.08	0.7407	0.0393	0.0873	0.1327	0.7137	0.064	0.0127	0.0683	0.1413	0.6955	0.009	0.0426	0.0303	0.0959	0.1266	0.6918	0.0324	0.0217	0.039	0.0557	0.0194	0.1401	0.6271	0.0197	0.138	0.0367	0.011	0.0197	0.0446	0.1033	0.648	0.005	0.028	0.045	0.061	0.013	0.026	0.011	0.162	0.484
25	0914-23	H184	Jiaohe	Jilin	0.6477	0.3523	0.243	0.636	0.121	0.4873	0.1952	0.1293	0.1882	0.3849	0.2692	0.025	0.1286	0.1923	0.3623	0.0557	0.2547	0.0207	0.145	0.1617	0.3741	0.0897	0.0187	0.196	0.1017	0.023	0.1969	0.3694	0.0117	0.1772	0.1023	0.0443	0.0053	0.2322	0.0576	0.386	0.222	0.005	0.026	0.021	0.008	0.095	0.002	0.234	0.161
26	0914-24	H185	Tonghua	Tonghua	0.6263	0.3737	0.288	0.632	0.08	0.535	0.1407	0.1077	0.2167	0.448	0.211	0.0247	0.0943	0.222	0.4346	0.0664	0.1818	0.013	0.1161	0.1881	0.4037	0.1297	0.02	0.1343	0.0823	0.0093	0.2207	0.412	0.0047	0.206	0.0607	0.0643	0.0027	0.1683	0.0813	0.254	0.136	0.004	0.193	0.083	0.003	0.047	0.004	0.276	0.327
27	0914-25	H186	Fusong	Baishan	0.4943	0.5057	0.449	0.519	0.032	0.306	0.251	0.0877	0.3553	0.167	0.345	0.0631	0.0603	0.3646	0.133	0.1223	0.326	0.0043	0.0943	0.32	0.2375	0.0734	0.0047	0.2498	0.0607	0.0117	0.3624	0.0927	0.002	0.3448	0.042	0.094	0.0364	0.3378	0.0503	0.191	0.306	0.013	0.01	0.001	0.001	0.016	0.026	0.437	0.091
28	0914-26	H187	Changbai	Baishan	0.4783	0.5217	0.476	0.506	0.018	0.3425	0.2111	0.0719	0.3744	0.1906	0.3069	0.077	0.047	0.3785	0.147	0.1476	0.2932	0.0043	0.076	0.3319	0.2619	0.0907	0.003	0.2054	0.046	0.018	0.3751	0.1463	0.0027	0.3536	0.023	0.113	0.0223	0.2993	0.0397	0.117	0.284	0.001	0.062	0.041	0.002	0.012	0.022	0.46	0.049
29	0914-27	H188	Antu	Yanbian	0.899	0.101	0.09	0.907	0.004	0.7677	0.1593	0.0037	0.0693	0.7002	0.2351	0.005	0.0023	0.0574	0.7303	0.0223	0.1996	0.005	0.008	0.0347	0.739	0.0417	0.0113	0.1314	0.0027	0.0207	0.0533	0.6866	0.002	0.0327	0.002	0.012	0.006	0.1794	0.0793	0.699	0.147	0.006	0.037	0.031	0.001	0.001	0.014	0.063	0.69
30	0914-28	H301	Huadian	Jilin	0.1007	0.8993	0.84	0.147	0.014	0.205	0.0217	0.1313	0.642	0.0946	0.0323	0.1309	0.0687	0.6735	0.0457	0.193	0.0157	0.0407	0.1037	0.6013	0.1655	0.0487	0.024	0.008	0.0799	0.0217	0.6523	0.0373	0.034	0.6435	0.0117	0.1511	0.077	0.024	0.0213	0.015	0.004	0.026	0.018	0.025	0.024	0.006	0.077	0.805	0.021
31	0914-29	H189	Jiangyuan	Baishan	0.9983	0.0017	0.002	0.997	0.001	0.7859	0.2121	0.001	0.001	0.685	0.3117	0.0017	0.0007	0.001	0.6947	0.0113	0.2857	0.0053	0.0023	0.0007	0.7853	0.0087	0.002	0.1997	0.0007	0.003	0.0007	0.6337	0.0023	0.0007	0.001	0.0083	0.0137	0.2913	0.049	0.585	0.276	0.024	0.068	0.025	0.002	0	0.018	0.002	0.57
32	0914-30	H190	Jiaohe	Jilin	0.9987	0.0013	0.002	0.997	0.001	0.7403	0.2577	0.001	0.001	0.6226	0.3737	0.0017	0.001	0.001	0.6308	0.0077	0.3546	0.005	0.002	0	0.7133	0.028	0.002	0.2524	0.0007	0.0033	0.0003	0.5592	0.0023	0.0003	0.0007	0.0087	0.01	0.3571	0.0617	0.592	0.333	0.013	0.017	0.033	0.001	0	0.01	0.001	0.492
33	0914-31	H191	Huinan	Tonghua	0.0817	0.9183	0.671	0.021	0.309	0.079	0.1109	0.2974	0.5126	0.003	0.1337	0.0457	0.2966	0.521	0.0017	0.102	0.0993	0.0043	0.327	0.4657	0.107	0.0087	0.0027	0.0946	0.2559	0.0017	0.5295	0.0027	0.0023	0.4907	0.274	0.0943	0.0007	0.134	0.0013	0.001	0.108	0.001	0.001	0.001	0.002	0.274	0.002	0.611	0.001
34	0914-32	H192	Linjiang	Baishan	0.0823	0.9177	0.663	0.017	0.32	0.0916	0.067	0.3247	0.5167	0.0053	0.0907	0.0557	0.3262	0.522	0.003	0.1094	0.0557	0.0083	0.3548	0.4688	0.1167	0.0083	0.0033	0.0587	0.2793	0.0017	0.532	0.0037	0.0043	0.4902	0.3018	0.1004	0.0013	0.0964	0.002	0.002	0.063	0	0.002	0.002	0.004	0.308	0.001	0.619	0.001
35	0914-33	H193	Jingyu	Baishan	0.1113	0.8887	0.82	0.165	0.015	0.2235	0.013	0.14	0.6235	0.1439	0.0223	0.1173	0.0687	0.6478	0.0973	0.2015	0.01	0.006	0.1092	0.576	0.1805	0.066	0.0017	0.0097	0.0868	0.0203	0.635	0.0834	0.0027	0.6232	0.01	0.1621	0.0367	0.0197	0.0623	0.028	0.007	0.038	0.055	0.032	0.001	0.009	0.044	0.785	0.041
36	0914-34	H194	Wangqing	Yanbian	0.0897	0.9103	0.849	0.143	0.008	0.2224	0.014	0.1107	0.6529	0.1359	0.0227	0.1137	0.0516	0.6761	0.0817	0.2135	0.0113	0.0063	0.078	0.6092	0.181	0.0587	0.0023	0.007	0.0703	0.0213	0.6594	0.0584	0.003	0.6496	0.0057	0.1597	0.0674	0.022	0.0343	0.033	0.007	0.018	0.035	0.021	0.002	0.006	0.06	0.817	0.035
37	0914-35	H195	Fusong	Baishan	0.1173	0.8827	0.819	0.166	0.014	0.2099	0.025	0.1322	0.6329	0.117	0.047	0.1079	0.069	0.6591	0.0744	0.1864	0.029	0.0133	0.1067	0.5902	0.1758	0.0524	0.0053	0.017	0.0837	0.0243	0.6415	0.0657	0.0077	0.6335	0.0093	0.1459	0.048	0.042	0.048	0.031	0.011	0.03	0.046	0.036	0.004	0.006	0.044	0.792	0.041
38	0914-36	H196	Huadian	Jilin	0.026	0.974	0.881	0.039	0.08	0.1555	0.0043	0.1806	0.6596	0.051	0.0103	0.1229	0.131	0.6848	0.011	0.1989	0.004	0.0183	0.1706	0.5972	0.1442	0.0476	0.0073	0.0017	0.1206	0.0093	0.6692	0.019	0.0117	0.6497	0.0821	0.1655	0.0494	0.0087	0.014	0.008	0.001	0.006	0.014	0.01	0.006	0.075	0.045	0.834	0.017
39	0914-37	H197	Jian	Tonghua	0.0857	0.9143	0.842	0.134	0.024	0.205	0.0133	0.136	0.6457	0.1261	0.024	0.106	0.0733	0.6706	0.0633	0.1984	0.0103	0.0103	0.1151	0.6025	0.1769	0.049	0.004	0.007	0.0836	0.025	0.6546	0.049	0.0037	0.6436	0.0207	0.145	0.0984	0.0133	0.0263	0.022	0.005	0.011	0.018	0.012	0.003	0.016	0.109	0.804	0.035
40	0914-38	H198	Changbai	Baishan	0.034	0.966	0.915	0.067	0.018	0.177	0.008	0.126	0.689	0.0836	0.016	0.13	0.0653	0.7052	0.028	0.2233	0.0103	0.013	0.0993	0.6261	0.1475	0.0566	0.0047	0.0047	0.0827	0.011	0.6928	0.0443	0.0063	0.6739	0.0107	0.2031	0.016	0.016	0.0297	0.036	0.006	0.024	0.025	0.015	0.004	0.005	0.025	0.861	0.026
41	0914-39	H199	Jiangyuan	Baishan	0.5623	0.4377	0.351	0.542	0.108	0.4251	0.1761	0.1167	0.2821	0.2978	0.2501	0.0517	0.1237	0.2767	0.1867	0.1743	0.242	0.012	0.1397	0.2453	0.3539	0.0587	0.0073	0.1869	0.0924	0.0107	0.29	0.0396	0.0063	0.2562	0.1246	0.1036	0.1706	0.2702	0.0286	0.05	0.256	0.003	0.017	0.002	0.003	0.12	0.208	0.341	0.022
42	0914-40	H200	Hunchun	Yanbian	0.5613	0.4387	0.347	0.54	0.113	0.4073	0.1903	0.122	0.2803	0.2833	0.2623	0.048	0.1277	0.2787	0.1967	0.1552	0.2539	0.008	0.1419	0.2442	0.3431	0.0187	0.0063	0.1981	0.0947	0.0513	0.2878	0.0924	0.0037	0.2581	0.1257	0.0727	0.1584	0.2624	0.0267	0.007	0.267	0.01	0.007	0.006	0.003	0.126	0.238	0.335	0.027
43	0914-41	H201	Linjiang	Baishan	0.0447	0.9553	0.896	0.085	0.019	0.16	0.0213	0.1414	0.6773	0.0333	0.0363	0.144	0.0767	0.7097	0.011	0.1893	0.0093	0.0606	0.1023	0.6275	0.1408	0.0397	0.0323	0.0103	0.0843	0.006	0.6866	0.036	0.057	0.6808	0.011	0.1606	0.012	0.0247	0.018	0.007	0.009	0.005	0.013	0.024	0.054	0.011	0.009	0.868	0.023
44	0914-42	H202	Jiaohe	Jilin	0.0343	0.9657	0.871	0.065	0.065	0.1589	0.005	0.1754	0.6607	0.07	0.019	0.1117	0.1107	0.6887	0.0234	0.1861	0.008	0.009	0.1634	0.6102	0.1523	0.0431	0.0037	0.0037	0.1139	0.01	0.6735	0.0383	0.0053	0.66	0.056	0.1626	0.035	0.019	0.0237	0.017	0.007	0.015	0.017	0.024	0.003	0.041	0.042	0.834	0.03
45	0914-43	H203	Tonghua	Tonghua	0.0387	0.9613	0.912	0.067	0.021	0.167	0.0073	0.1414	0.6842	0.0857	0.016	0.1143	0.0727	0.7113	0.035	0.2005	0.0073	0.0097	0.1104	0.6372	0.1557	0.0447	0.003	0.005	0.0874	0.0087	0.6956	0.0467	0.004	0.6868	0.013	0.1666	0.04	0.0157	0.0273	0.012	0.004	0.021	0.031	0.021	0.003	0.009	0.037	0.863	0.027
46	0914-44	H204	Jingyu	Baishan	0.065	0.935	0.835	0.081	0.083	0.1817	0.0073	0.17	0.641	0.0993	0.0153	0.1143	0.1143	0.6567	0.0433	0.1991	0.009	0.006	0.1596	0.583	0.1641	0.0477	0.0027	0.0053	0.1213	0.0093	0.6495	0.0463	0.004	0.6249	0.076	0.1701	0.0387	0.013	0.027	0.024	0.003	0.015	0.037	0.016	0.002	0.071	0.033	0.798	0.022
47	0915-10	H214	Huadian	Jilin	0.1897	0.8103	0.002	0.011	0.986	0.142	0.003	0.854	0.001	0.009	0.0043	0.0017	0.984	0.001	0.0063	0.002	0.0033	0.0027	0.985	0.0007	0.1632	0.0037	0.001	0.0013	0.8275	0.0027	0.0007	0.0087	0.0017	0.0013	0.9724	0.0023	0.0043	0.004	0.0053	0.005	0.001	0.003	0.003	0.004	0.001	0.978	0.003	0.002	0.004
48	0915-11	H215	Huinan	Tonghua	0.2	0.8	0.003	0.011	0.987	0.1421	0.002	0.8549	0.001	0.0113	0.004	0.0033	0.9797	0.0017	0.007	0.003	0.0027	0.006	0.9803	0.001	0.1647	0.0033	0.0023	0.0013	0.8247	0.0027	0.001	0.0087	0.003	0.0017	0.97	0.002	0.006	0.003	0.0057	0.007	0.001	0.003	0.005	0.004	0.002	0.97	0.005	0.002	0.006
49	0915-12	H216	Fusong	Baishan	0.198	0.802	0.002	0.009	0.989	0.1375	0.0017	0.8599	0.001	0.0073	0.0027	0.004	0.9847	0.0013	0.0047	0.002	0.0017	0.0057	0.9857	0.0003	0.1603	0.0027	0.0023	0.0007	0.8313	0.0017	0.001	0.0063	0.0033	0.001	0.979	0.0023	0.0023	0.002	0.0037	0.005	0.001	0.003	0.003	0.002	0.002	0.982	0.002	0.002	0.004
50	0915-13	H217	Changbai	Baishan	0.0337	0.9663	0.755	0.014	0.231	0.1295	0.008	0.2698	0.5927	0.0173	0.0274	0.0697	0.2722	0.6134	0.008	0.1301	0.0067	0.004	0.2971	0.5542	0.1489	0.0053	0.0037	0.0037	0.2023	0.0043	0.6319	0.0204	0.0017	0.5902	0.2474	0.112	0.0037	0.0207	0.004	0.004	0.004	0.002	0.003	0.001	0.001	0.249	0.002	0.735	0.005
51	0915-14	H218	Dunhua	Yanbian	0.0293	0.9707	0.772	0.011	0.217	0.1329	0.0057	0.2598	0.6016	0.0157	0.021	0.0793	0.2635	0.6206	0.0073	0.1453	0.005	0.003	0.286	0.5533	0.1512	0.0053	0.0027	0.0033	0.197	0.0013	0.6392	0.019	0.0017	0.5903	0.2367	0.1277	0.003	0.0173	0.0043	0.004	0.003	0.001	0.003	0.001	0.001	0.238	0.002	0.748	0.006
52	0915-15	H219	Jiangyuan	Baishan	0.017	0.983	0.807	0.008	0.185	0.1229	0.0033	0.2349	0.6389	0.0133	0.0123	0.0839	0.233	0.6574	0.005	0.1544	0.0037	0.0037	0.2538	0.5794	0.1425	0.0073	0.0027	0.0013	0.1748	0.0023	0.669	0.014	0.002	0.6202	0.2101	0.1384	0.0027	0.0087	0.004	0.003	0.002	0.002	0.004	0.002	0.001	0.206	0.001	0.781	0.004
53	0915-16	H220	Jiaohe	Jilin	0.0613	0.9387	0.8	0.027	0.174	0.1397	0.017	0.2201	0.6232	0.0227	0.0397	0.0967	0.209	0.632	0.0107	0.1714	0.0127	0.007	0.2358	0.5625	0.1509	0.014	0.0037	0.009	0.1653	0.0047	0.6525	0.02	0.0047	0.5914	0.1818	0.1542	0.0063	0.0353	0.0063	0.005	0.018	0.004	0.006	0.005	0.004	0.189	0.001	0.769	0.011
54	0915-17	H221	Jian	Tonghua	0.0307	0.9693	0.786	0.013	0.201	0.1315	0.0047	0.2459	0.6179	0.0173	0.0253	0.0819	0.242	0.6334	0.007	0.1522	0.006	0.0033	0.2664	0.5651	0.1475	0.007	0.0027	0.003	0.1841	0.0033	0.6524	0.024	0.0017	0.5995	0.2186	0.1306	0.003	0.0163	0.0063	0.003	0.005	0.002	0.005	0.001	0.001	0.219	0.001	0.763	0.009
55	0915-18	H222	Linjiang	Baishan	0.0487	0.9513	0.803	0.022	0.176	0.1421	0.009	0.2232	0.6256	0.0267	0.032	0.0757	0.2167	0.6489	0.0127	0.1417	0.008	0.006	0.243	0.5887	0.1526	0.0063	0.004	0.0033	0.1687	0.0027	0.6623	0.0287	0.0037	0.6189	0.1902	0.1236	0.004	0.0213	0.0097	0.011	0.007	0.004	0.008	0.005	0.002	0.184	0.007	0.771	0.007
56	0915-19	H223	Jingyu	Baishan	0.0417	0.9583	0.765	0.016	0.219	0.1313	0.0087	0.2612	0.5988	0.015	0.0323	0.064	0.2636	0.6251	0.0103	0.121	0.0103	0.0023	0.289	0.567	0.15	0.0047	0.0027	0.0037	0.198	0.0017	0.6394	0.026	0.002	0.6015	0.2343	0.101	0.003	0.0233	0.009	0.005	0.005	0.001	0.003	0.002	0.001	0.239	0.002	0.743	0.01
57	0915-1	H205	Fusong	Baishan	0.1937	0.8063	0.003	0.009	0.988	0.1401	0.002	0.8569	0.001	0.009	0.0037	0.0023	0.9833	0.0017	0.006	0.0017	0.0023	0.0033	0.9857	0.001	0.1628	0.0023	0.0013	0.0007	0.8288	0.0027	0.0013	0.0097	0.002	0.0017	0.9747	0.002	0.0033	0.003	0.0037	0.005	0.002	0.003	0.003	0.002	0.002	0.979	0.003	0.002	0.004
58	0915-20	H224	Antu	Yanbian	0.0243	0.9757	0.806	0.01	0.184	0.128	0.007	0.2374	0.6276	0.016	0.0207	0.0867	0.2306	0.646	0.0073	0.1557	0.006	0.0057	0.2546	0.5708	0.1423	0.0083	0.005	0.003	0.1769	0.0043	0.6601	0.0133	0.003	0.611	0.2053	0.141	0.0023	0.017	0.007	0.004	0.002	0.002	0.002	0.001	0.001	0.208	0.002	0.778	0.009
59	0915-21	H225	Changbai	Baishan	0.029	0.971	0.777	0.012	0.211	0.128	0.01	0.2499	0.6121	0.0137	0.03	0.0803	0.2506	0.6254	0.009	0.145	0.006	0.0037	0.2763	0.56	0.1458	0.0063	0.004	0.0027	0.1908	0.004	0.6464	0.0173	0.002	0.5945	0.2297	0.1274	0.002	0.0213	0.0057	0.004	0.001	0.001	0.005	0.003	0.001	0.231	0.002	0.753	0.005
60	0915-22	H226	Huadian	Jilin	0.0543	0.9457	0.803	0.025	0.172	0.151	0.0107	0.216	0.6223	0.0327	0.03	0.0874	0.21	0.6399	0.0193	0.1582	0.0087	0.0023	0.2372	0.5742	0.1605	0.0097	0.0017	0.0047	0.1632	0.0043	0.656	0.0367	0.0017	0.6048	0.1809	0.1376	0.005	0.0257	0.0077	0.021	0.005	0.003	0.007	0.005	0.001	0.184	0.005	0.769	0.014
61	0915-23	H227	Tonghua	Tonghua	0.0333	0.9667	0.798	0.012	0.19	0.1349	0.007	0.234	0.6242	0.0173	0.023	0.0707	0.2351	0.6539	0.0093	0.133	0.007	0.004	0.2569	0.5898	0.1487	0.0043	0.0037	0.003	0.1755	0.0013	0.6635	0.021	0.002	0.6261	0.2073	0.1143	0.0047	0.0173	0.0073	0.002	0.001	0.001	0.004	0.005	0.001	0.208	0.004	0.773	0.006
62	0915-24	H228	Jiangyuan	Baishan	0.0293	0.9707	0.797	0.012	0.19	0.1295	0.0083	0.2389	0.6233	0.0133	0.0257	0.0847	0.2364	0.6399	0.0063	0.1547	0.0067	0.0037	0.26	0.5686	0.1463	0.008	0.0043	0.0047	0.1786	0.0013	0.6567	0.0196	0.0023	0.6052	0.2069	0.1347	0.0037	0.0203	0.0073	0.005	0.002	0.001	0.005	0.001	0.001	0.208	0.004	0.774	0.007
63	0915-25	H229	Linjiang	Baishan	0.0197	0.9803	0.723	0.007	0.27	0.123	0.0027	0.2986	0.5757	0.0177	0.011	0.0067	0.3333	0.6313	0.019	0.0097	0.0067	0.0123	0.3583	0.5941	0.1447	0.003	0.004	0.0013	0.2247	0.0013	0.621	0.022	0.008	0.6323	0.3097	0.0063	0.0047	0.0097	0.0073	0.004	0.001	0.002	0.001	0.001	0.002	0.284	0.002	0.704	0.002
64	0915-26	H230	Wangqing	Yanbian	0.0153	0.9847	0.754	0.005	0.241	0.1249	0.0023	0.2748	0.598	0.0236	0.0087	0.0043	0.3068	0.6566	0.0187	0.0083	0.005	0.0067	0.3386	0.6228	0.1451	0.0027	0.0023	0.001	0.2049	0.0017	0.6423	0.019	0.004	0.6606	0.2881	0.006	0.0037	0.008	0.0107	0.002	0.001	0.001	0.004	0	0.001	0.258	0.002	0.731	0.003
65	0915-27	H231	Jingyu	Baishan	0.0213	0.9787	0.731	0.009	0.26	0.121	0.004	0.2933	0.5817	0.0193	0.0143	0.007	0.3243	0.635	0.014	0.0133	0.0103	0.009	0.3551	0.5982	0.1444	0.0023	0.0043	0.0017	0.2191	0.003	0.6252	0.018	0.0057	0.6374	0.3062	0.0063	0.0047	0.015	0.0067	0.003	0.001	0.001	0.003	0.001	0.002	0.278	0.002	0.711	0.003
66	0915-28	H232	Jiaohe	Jilin	0.018	0.982	0.688	0.007	0.304	0.1203	0.002	0.3245	0.5531	0.017	0.007	0.0027	0.367	0.6063	0.014	0.009	0.005	0.006	0.3957	0.5703	0.1457	0.0027	0.0023	0.0007	0.2517	0.0013	0.5956	0.0177	0.0033	0.6062	0.3508	0.005	0.0027	0.0087	0.0057	0.003	0.001	0.001	0.003	0.001	0.001	0.316	0.001	0.674	0.002
67	0915-29	H233	Huinan	Tonghua	0.0267	0.9733	0.701	0.008	0.291	0.1268	0.0027	0.3122	0.5584	0.02	0.014	0.0037	0.348	0.6143	0.0187	0.0087	0.009	0.0047	0.3763	0.5827	0.1523	0.0017	0.0017	0.0013	0.2358	0.001	0.6062	0.02	0.002	0.6191	0.3242	0.0067	0.0047	0.013	0.0103	0.005	0.001	0.001	0.002	0.002	0.001	0.302	0.001	0.684	0.002
68	0915-2	H206	Hunchun	Yanbian	0.194	0.806	0.003	0.012	0.986	0.1431	0.0017	0.8542	0.001	0.01	0.0033	0.004	0.9813	0.0013	0.0057	0.0023	0.002	0.007	0.9823	0.0007	0.1638	0.0037	0.0027	0.001	0.8249	0.003	0.001	0.0087	0.0043	0.0013	0.9694	0.0027	0.004	0.0033	0.0063	0.005	0.001	0.003	0.004	0.003	0.002	0.976	0.003	0.002	0.004
69	0915-30	H234	Fusong	Baishan	0.03	0.97	0.733	0.009	0.258	0.129	0.004	0.2872	0.5798	0.023	0.0207	0.005	0.3172	0.6341	0.0334	0.0087	0.0117	0.0073	0.3404	0.5985	0.1495	0.0023	0.0027	0.002	0.2168	0.002	0.6247	0.0253	0.004	0.6341	0.2889	0.0077	0.007	0.016	0.017	0.004	0.003	0.001	0.002	0.002	0.001	0.274	0.002	0.711	0.002
70	0915-32	H235	Changbai	Baishan	0.0133	0.9867	0.72	0.005	0.275	0.1167	0.0013	0.3049	0.5771	0.0133	0.0067	0.0047	0.3399	0.6354	0.015	0.0077	0.0033	0.0067	0.3664	0.601	0.1417	0.0017	0.003	0.0007	0.2272	0.002	0.6238	0.0137	0.0053	0.6397	0.3197	0.0057	0.0033	0.007	0.0057	0.002	0.001	0.001	0.001	0.001	0.001	0.292	0.001	0.7	0.004
71	0915-33	H236	Dunhua	Yanbian	0.0137	0.9863	0.724	0.005	0.271	0.118	0.001	0.3011	0.5799	0.0127	0.0053	0.004	0.3373	0.6407	0.0117	0.0113	0.004	0.0057	0.3627	0.6047	0.1437	0.001	0.0017	0.0007	0.2243	0.0013	0.6273	0.0157	0.003	0.6457	0.3143	0.0067	0.0043	0.006	0.0043	0.001	0.001	0	0.001	0.001	0.001	0.287	0.003	0.705	0.002
72	0915-35	H237	Jiangyuan	Baishan	0.0197	0.9803	0.715	0.008	0.277	0.1233	0.0023	0.3038	0.5705	0.0147	0.0113	0.0027	0.342	0.6293	0.0153	0.008	0.0097	0.0063	0.3661	0.5946	0.1467	0.0017	0.002	0.001	0.2302	0.0017	0.6168	0.019	0.003	0.6323	0.3187	0.0073	0.0043	0.01	0.0053	0.002	0.001	0.001	0.003	0	0.001	0.295	0.002	0.695	0.005
73	0915-36	H238	Huadian	Jilin	0.0193	0.9807	0.731	0.01	0.259	0.127	0.0023	0.2892	0.5815	0.0187	0.0107	0.0123	0.3233	0.635	0.0187	0.0254	0.0067	0.0067	0.3479	0.5947	0.147	0.0023	0.0027	0.0017	0.2183	0.0017	0.6263	0.024	0.0033	0.6337	0.3023	0.0133	0.005	0.0097	0.0087	0.004	0.001	0.002	0.003	0.002	0.001	0.275	0.002	0.711	0.005
74	0915-37	H239	Jian	Tonghua	0.0237	0.9763	0.701	0.009	0.289	0.1247	0.0027	0.3135	0.5592	0.0187	0.009	0.006	0.3488	0.6176	0.018	0.0077	0.0053	0.012	0.3724	0.5846	0.1477	0.002	0.0047	0.001	0.2367	0.0013	0.6067	0.018	0.0087	0.6215	0.3249	0.0073	0.006	0.0073	0.0063	0.002	0.001	0.002	0.003	0.001	0.002	0.303	0.003	0.684	0.004
75	0915-38	H240	Linjiang	Baishan	0.0133	0.9867	0.732	0.006	0.262	0.1164	0.002	0.2932	0.5884	0.0107	0.0093	0.0023	0.3293	0.6483	0.0133	0.0103	0.0047	0.0043	0.3559	0.6115	0.1412	0.0017	0.0027	0.001	0.2193	0.002	0.6322	0.013	0.0023	0.6498	0.3116	0.0063	0.003	0.0077	0.0063	0.001	0	0	0.002	0.001	0.001	0.279	0.001	0.715	0.002
76	0915-39	H241	Jingyu	Baishan	0.0227	0.9773	0.699	0.01	0.291	0.1277	0.002	0.3108	0.5595	0.0167	0.0073	0.0053	0.3521	0.6185	0.0227	0.007	0.0033	0.0103	0.373	0.5837	0.1502	0.0027	0.0023	0.001	0.236	0.001	0.6069	0.0157	0.0073	0.6231	0.3309	0.0033	0.0063	0.008	0.0053	0.003	0.002	0.001	0.001	0.001	0.003	0.304	0.002	0.683	0.003
77	0915-3	H207	Fusong	Baishan	0.1987	0.8013	0.003	0.014	0.984	0.1461	0.003	0.8499	0.001	0.0113	0.005	0.0027	0.9797	0.0013	0.0087	0.0023	0.003	0.0043	0.981	0.0007	0.1665	0.0037	0.002	0.0017	0.8222	0.003	0.001	0.0103	0.002	0.0013	0.9677	0.0033	0.005	0.0043	0.006	0.005	0.002	0.006	0.005	0.005	0.001	0.97	0.004	0.002	0.006
78	0915-40	H242	Antu	Yanbian	0.1557	0.8443	0.65	0.084	0.266	0.1754	0.023	0.2834	0.5182	0.0527	0.0257	0.0543	0.3026	0.5647	0.0273	0.008	0.0103	0.0896	0.3239	0.5408	0.1595	0.0027	0.054	0.0107	0.2114	0.003	0.5587	0.023	0.0833	0.5727	0.2813	0.005	0.0073	0.017	0.0103	0.002	0.002	0.003	0.005	0.001	0.08	0.271	0.002	0.634	0.007
79	0915-41	H243	Changbai	Baishan	0.02	0.98	0.72	0.007	0.273	0.122	0.0027	0.3017	0.5737	0.0173	0.0137	0.0043	0.3333	0.6313	0.0177	0.0043	0.0053	0.0087	0.3632	0.6008	0.1445	0.0023	0.0027	0.0013	0.226	0.0023	0.6208	0.0197	0.0043	0.6386	0.3131	0.0053	0.003	0.009	0.007	0.004	0.001	0.001	0.002	0.001	0.002	0.286	0.003	0.699	0.003
80	0915-42	H244	Jiaohe	Jilin	0.0263	0.9737	0.728	0.01	0.262	0.1297	0.0023	0.2915	0.5765	0.0263	0.0113	0.0047	0.3203	0.6373	0.0227	0.007	0.0067	0.009	0.348	0.6066	0.1481	0.0027	0.003	0.0013	0.2204	0.0007	0.6238	0.026	0.0063	0.645	0.2956	0.005	0.005	0.0087	0.0083	0.004	0.002	0.002	0.003	0.002	0.002	0.276	0.001	0.708	0.004
81	0915-43	H245	Tonghua	Tonghua	0.0157	0.9843	0.738	0.006	0.256	0.121	0.0017	0.2872	0.5901	0.015	0.0067	0.0043	0.3224	0.6516	0.016	0.0113	0.0053	0.0083	0.3448	0.6143	0.1429	0.002	0.0033	0.001	0.2151	0.0017	0.6341	0.022	0.0043	0.6535	0.2994	0.006	0.003	0.0057	0.006	0.003	0.001	0.002	0.001	0.001	0.001	0.271	0.001	0.718	0.002
82	0915-44	H246	Jiangyuan	Baishan	0.0153	0.9847	0.742	0.006	0.252	0.1208	0.003	0.2854	0.5908	0.0133	0.0127	0.0073	0.3197	0.647	0.011	0.0244	0.006	0.0067	0.3446	0.6074	0.1435	0.0017	0.0027	0.0013	0.2132	0.0013	0.6362	0.0163	0.0037	0.6477	0.298	0.013	0.004	0.011	0.0063	0.004	0	0.002	0.002	0.001	0.001	0.27	0.001	0.719	0.004
83	0915-46	H247	Linjiang	Baishan	0.058	0.942	0.879	0.096	0.025	0.1796	0.011	0.1411	0.6684	0.0863	0.018	0.1323	0.0773	0.686	0.022	0.2242	0.0103	0.0257	0.112	0.6058	0.1485	0.052	0.0123	0.006	0.0884	0.02	0.6727	0.041	0.015	0.652	0.0147	0.1829	0.0597	0.015	0.0197	0.019	0.007	0.014	0.023	0.017	0.011	0.014	0.061	0.834	0.017
84	0915-47	H248	Wangqing	Yanbian	0.0457	0.9543	0.896	0.084	0.02	0.1677	0.0187	0.1361	0.6776	0.061	0.0407	0.1218	0.072	0.7045	0.0243	0.2002	0.0167	0.017	0.112	0.6298	0.1515	0.044	0.0067	0.015	0.0847	0.0143	0.6838	0.0377	0.007	0.673	0.0087	0.175	0.0377	0.035	0.026	0.013	0.018	0.025	0.016	0.026	0.009	0.008	0.033	0.852	0.018
85	0915-4	H208	Huadian	Jilin	0.204	0.796	0.002	0.011	0.987	0.1367	0.002	0.8603	0.001	0.0063	0.0033	0.0047	0.9847	0.001	0.0047	0.002	0.002	0.008	0.983	0.0003	0.159	0.0023	0.0027	0.001	0.832	0.0023	0.0007	0.006	0.005	0.001	0.9757	0.0017	0.003	0.0033	0.0043	0.004	0.001	0.002	0.002	0.002	0.003	0.981	0.003	0.002	0.003
86	0915-5	H209	Huinan	Tonghua	0.211	0.789	0.002	0.009	0.989	0.1388	0.002	0.8582	0.001	0.007	0.0033	0.0023	0.986	0.0013	0.0043	0.002	0.0023	0.0033	0.9873	0.0007	0.1627	0.002	0.0013	0.0007	0.8307	0.002	0.0007	0.006	0.0017	0.0013	0.9777	0.0017	0.0033	0.004	0.0043	0.003	0.001	0.003	0.003	0.003	0.001	0.983	0.002	0.002	0.002
87	0915-6	H210	Jingyu	Baishan	0.1923	0.8077	0.003	0.01	0.986	0.1417	0.002	0.855	0.0013	0.0087	0.0037	0.0023	0.9837	0.0017	0.0067	0.002	0.0023	0.003	0.985	0.001	0.1622	0.0037	0.001	0.0013	0.8282	0.0023	0.0013	0.0077	0.002	0.0017	0.9743	0.003	0.003	0.003	0.0053	0.004	0.002	0.003	0.005	0.003	0.001	0.978	0.003	0.002	0.004
88	0915-7	H211	Fusong	Baishan	0.2307	0.7693	0.002	0.02	0.978	0.1507	0.0037	0.8447	0.001	0.0123	0.0057	0.0053	0.9753	0.0013	0.0107	0.003	0.004	0.0093	0.9723	0.0007	0.1687	0.0043	0.003	0.0013	0.819	0.003	0.0007	0.011	0.0053	0.0013	0.962	0.0027	0.005	0.005	0.0077	0.005	0.001	0.005	0.006	0.005	0.002	0.969	0.005	0.002	0.006
89	0915-8	H212	Hunchun	Yanbian	0.1893	0.8107	0.003	0.009	0.989	0.1373	0.0017	0.86	0.001	0.0063	0.0033	0.002	0.987	0.0013	0.005	0.0017	0.002	0.0033	0.9873	0.0007	0.1622	0.002	0.0017	0.0007	0.8312	0.0017	0.0007	0.006	0.002	0.0017	0.9787	0.0017	0.003	0.0033	0.0037	0.002	0.001	0.002	0.004	0.002	0.001	0.982	0.003	0.002	0.003
90	0915-9	H213	Changbai	Baishan	0.1757	0.8243	0.003	0.022	0.975	0.1507	0.0033	0.845	0.001	0.0147	0.0057	0.0087	0.9693	0.0017	0.0107	0.0033	0.004	0.0133	0.9677	0.001	0.1665	0.005	0.006	0.0013	0.8145	0.0053	0.0013	0.0113	0.0093	0.0013	0.957	0.0047	0.0053	0.0047	0.0063	0.007	0.002	0.006	0.007	0.005	0.005	0.962	0.005	0.002	0.005
91	1205-49	H249	Jiangyuan	Baishan	0.0327	0.9673	0.911	0.061	0.029	0.1587	0.0087	0.1577	0.675	0.0776	0.024	0.1043	0.084	0.7101	0.03	0.174	0.011	0.0063	0.1426	0.6361	0.1597	0.0117	0.0033	0.0057	0.094	0.016	0.7096	0.0377	0.003	0.6922	0.0157	0.1464	0.0683	0.0207	0.016	0.026	0.006	0.018	0.014	0.016	0.001	0.01	0.046	0.862	0.029
92	1205-50	H250	Jiaohe	Jilin	0.0213	0.9787	0.908	0.036	0.056	0.1567	0.0037	0.1709	0.6688	0.0697	0.0103	0.1117	0.106	0.7023	0.021	0.1804	0.0053	0.0037	0.1697	0.6199	0.1545	0.0123	0.0033	0.0027	0.1078	0.014	0.7054	0.0394	0.0023	0.6808	0.0434	0.1608	0.044	0.011	0.0183	0.016	0.004	0.011	0.018	0.011	0.002	0.025	0.043	0.87	0.017
93	1205-51	H251	Jian	Tonghua	0.0537	0.9463	0.861	0.097	0.042	0.183	0.0063	0.1708	0.6398	0.1164	0.014	0.1083	0.0943	0.6669	0.0563	0.188	0.0063	0.0047	0.154	0.5907	0.1847	0.0153	0.0033	0.003	0.1061	0.0157	0.6718	0.0613	0.0017	0.6454	0.0307	0.1449	0.0717	0.0157	0.0287	0.027	0.005	0.018	0.026	0.026	0.001	0.019	0.06	0.818	0.024
94	1205-52	H252	Linjiang	Baishan	0.0807	0.9193	0.875	0.115	0.01	0.1837	0.027	0.1303	0.659	0.082	0.0544	0.1099	0.0657	0.6881	0.048	0.2003	0.0257	0.0073	0.1047	0.614	0.1685	0.0263	0.003	0.0217	0.0803	0.0113	0.6888	0.035	0.003	0.6638	0.007	0.1528	0.071	0.04	0.0274	0.032	0.02	0.019	0.024	0.023	0.002	0.004	0.037	0.838	0.022
95	1205-53	H253	Jingyu	Baishan	0.06	0.94	0.864	0.097	0.039	0.1752	0.0117	0.1637	0.6494	0.0937	0.0297	0.1007	0.0944	0.6816	0.0396	0.1676	0.0167	0.0083	0.161	0.6068	0.1715	0.0197	0.0037	0.0087	0.1021	0.0103	0.684	0.033	0.0033	0.6658	0.0287	0.1344	0.0794	0.0254	0.03	0.018	0.016	0.011	0.025	0.01	0.002	0.015	0.075	0.827	0.018
96	1205-54	H254	Dunhua	Yanbian	0.019	0.981	0.875	0.019	0.106	0.144	0.0037	0.205	0.6473	0.0506	0.0107	0.1047	0.1533	0.6807	0.013	0.173	0.0027	0.0033	0.2117	0.5963	0.1529	0.0083	0.003	0.0027	0.14	0.0057	0.6875	0.0303	0.002	0.6562	0.1077	0.1501	0.024	0.008	0.0217	0.006	0.002	0.005	0.011	0.007	0.001	0.099	0.027	0.842	0.018
97	1205-55	H255	Fusong	Baishan	0.067	0.933	0.868	0.113	0.019	0.185	0.0127	0.1494	0.6529	0.0993	0.03	0.1117	0.0804	0.6786	0.0573	0.1948	0.012	0.0057	0.1294	0.6008	0.1737	0.0213	0.003	0.0093	0.0926	0.016	0.6841	0.0503	0.002	0.6569	0.0157	0.1524	0.0683	0.028	0.0263	0.02	0.009	0.015	0.023	0.022	0.002	0.006	0.073	0.83	0.032
98	1205-56	H256	Huadian	Jilin	0.055	0.945	0.888	0.1	0.012	0.2015	0.0057	0.13	0.6628	0.1247	0.0113	0.117	0.0593	0.6877	0.0676	0.2151	0.0067	0.0047	0.0956	0.6103	0.1813	0.0223	0.0013	0.0027	0.0816	0.0203	0.6905	0.056	0.0017	0.6632	0.0073	0.159	0.0824	0.0093	0.021	0.016	0.003	0.01	0.028	0.023	0.001	0.003	0.082	0.834	0.017
99	1205-57	H257	Tonghua	Tonghua	0.0377	0.9623	0.904	0.077	0.018	0.1684	0.0077	0.1515	0.6725	0.0823	0.0237	0.1138	0.0777	0.7025	0.0333	0.1972	0.0123	0.0047	0.1257	0.6268	0.1658	0.0143	0.0017	0.0067	0.0899	0.018	0.7036	0.0323	0.0023	0.6809	0.013	0.1649	0.0566	0.0246	0.0253	0.024	0.013	0.013	0.021	0.02	0.001	0.007	0.039	0.862	0.025
100	1205-58	H258	Changbai	Baishan	0.0683	0.9317	0.853	0.114	0.033	0.1777	0.0207	0.1601	0.6416	0.093	0.0403	0.1101	0.0887	0.6679	0.0483	0.1836	0.027	0.003	0.1466	0.5915	0.1765	0.02	0.001	0.0163	0.098	0.0157	0.6725	0.039	0.0013	0.647	0.0213	0.152	0.0794	0.04	0.02	0.034	0.013	0.016	0.033	0.028	0.001	0.015	0.042	0.817	0.022
101	1205-59	H259	Jiangyuan	Baishan	0.0593	0.9407	0.868	0.102	0.029	0.1853	0.007	0.159	0.6487	0.113	0.0143	0.1023	0.089	0.6813	0.056	0.1774	0.0073	0.0043	0.1491	0.6059	0.1824	0.0183	0.0023	0.007	0.098	0.0103	0.6816	0.0427	0.0017	0.661	0.024	0.1323	0.0957	0.0127	0.03	0.024	0.003	0.013	0.02	0.012	0.001	0.014	0.091	0.821	0.018
102	1205-60	H260	Antu	Yanbian	0.055	0.945	0.869	0.099	0.031	0.1837	0.0107	0.1627	0.6429	0.1007	0.0247	0.1107	0.0857	0.6783	0.0557	0.1876	0.0097	0.0037	0.1446	0.5988	0.1752	0.0233	0.0017	0.007	0.1004	0.0153	0.677	0.049	0.0017	0.6549	0.027	0.1427	0.086	0.0157	0.023	0.035	0.006	0.017	0.017	0.018	0.001	0.012	0.07	0.823	0.015
103	1205-61	H261	Linjiang	Baishan	0.041	0.959	0.886	0.083	0.032	0.1729	0.0077	0.1621	0.6574	0.0858	0.0254	0.103	0.0935	0.6924	0.0464	0.1767	0.0143	0.003	0.1447	0.6149	0.176	0.0143	0.0017	0.007	0.1007	0.0097	0.6908	0.0584	0.0013	0.6738	0.022	0.1341	0.0631	0.026	0.0214	0.024	0.009	0.012	0.01	0.023	0.001	0.018	0.063	0.84	0.017
104	1205-62	H262	Jiaohe	Jilin	0.042	0.958	0.9	0.077	0.023	0.1677	0.0087	0.1537	0.6699	0.0804	0.026	0.1053	0.0827	0.7056	0.0393	0.175	0.0143	0.0063	0.1361	0.6289	0.166	0.0157	0.0027	0.0077	0.0917	0.0133	0.703	0.033	0.0033	0.683	0.0196	0.1349	0.0816	0.0236	0.021	0.022	0.006	0.019	0.022	0.014	0.002	0.01	0.051	0.855	0.019
105	1205-63	H263	Huinan	Tonghua	0.0683	0.9317	0.869	0.111	0.02	0.1876	0.009	0.1496	0.6538	0.1116	0.0123	0.1181	0.0773	0.6807	0.034	0.193	0.0097	0.0207	0.1396	0.6031	0.1757	0.0197	0.011	0.0043	0.0912	0.0133	0.6848	0.0337	0.0187	0.6607	0.02	0.1543	0.069	0.014	0.0297	0.033	0.004	0.01	0.019	0.018	0.016	0.012	0.06	0.828	0.018
106	1205-64	H264	Jingyu	Baishan	0.038	0.962	0.889	0.068	0.043	0.1685	0.0067	0.1683	0.6565	0.0872	0.017	0.1122	0.0962	0.6873	0.044	0.1839	0.0057	0.004	0.1545	0.6079	0.1752	0.0133	0.0017	0.004	0.1063	0.0113	0.6882	0.0494	0.0017	0.6668	0.0317	0.1574	0.052	0.0167	0.0243	0.027	0.006	0.023	0.031	0.019	0.001	0.015	0.038	0.839	0.014
107	1205-65	H265	Fusong	Baishan	0.029	0.971	0.891	0.045	0.063	0.159	0.0037	0.18	0.6573	0.086	0.01	0.1023	0.1113	0.6903	0.025	0.169	0.0037	0.006	0.18	0.6163	0.1652	0.0133	0.0023	0.0027	0.112	0.01	0.6945	0.0397	0.003	0.6741	0.0553	0.1413	0.057	0.012	0.0177	0.013	0.004	0.014	0.015	0.023	0.002	0.028	0.062	0.84	0.02
108	1205-66	H266	Changbai	Baishan	0.0537	0.9463	0.889	0.101	0.01	0.194	0.0107	0.1257	0.6697	0.1197	0.0203	0.1018	0.059	0.6992	0.0586	0.1883	0.0157	0.006	0.102	0.6294	0.1798	0.0213	0.002	0.0073	0.0787	0.014	0.6968	0.0377	0.0027	0.6782	0.0077	0.132	0.081	0.021	0.0397	0.027	0.01	0.021	0.026	0.027	0.001	0.005	0.039	0.843	0.028
109	1205-67	H267	Huadian	Jilin	0.0683	0.9317	0.876	0.109	0.015	0.1723	0.026	0.1401	0.6616	0.078	0.0483	0.1107	0.0723	0.6907	0.0447	0.196	0.0217	0.0057	0.1173	0.6147	0.1712	0.0147	0.0023	0.0197	0.0857	0.0133	0.6931	0.0284	0.0027	0.6654	0.01	0.1538	0.0807	0.0434	0.0157	0.022	0.023	0.01	0.023	0.019	0.001	0.006	0.059	0.835	0.015
110	1205-68	H268	Jian	Tonghua	0.0393	0.9607	0.907	0.072	0.021	0.1735	0.005	0.1503	0.6713	0.0853	0.0167	0.113	0.081	0.704	0.044	0.1948	0.009	0.0047	0.125	0.6225	0.1677	0.0187	0.002	0.0047	0.09	0.0137	0.7033	0.0423	0.002	0.6789	0.015	0.1552	0.0603	0.012	0.0343	0.018	0.006	0.011	0.032	0.015	0.001	0.009	0.048	0.86	0.022
111	1205-69	H269	Jiangyuan	Baishan	0.1517	0.8483	0.79	0.203	0.007	0.2606	0.0133	0.1174	0.6087	0.1864	0.028	0.0996	0.0544	0.6317	0.1144	0.2101	0.0133	0.0043	0.0953	0.5625	0.2308	0.0307	0.002	0.0073	0.073	0.0237	0.6326	0.0563	0.002	0.6105	0.0077	0.1397	0.1187	0.032	0.033	0.034	0.004	0.012	0.026	0.022	0.001	0.003	0.134	0.763	0.018
112	1205-70	H270	Linjiang	Baishan	0.0483	0.9517	0.865	0.082	0.053	0.17	0.009	0.1733	0.6477	0.093	0.0177	0.1127	0.1033	0.6733	0.0334	0.1833	0.0103	0.0063	0.1692	0.5975	0.1702	0.0187	0.0023	0.005	0.109	0.013	0.6818	0.036	0.0027	0.6503	0.0407	0.1587	0.061	0.022	0.0287	0.011	0.008	0.017	0.023	0.017	0.001	0.028	0.071	0.824	0.018
113	1205-71	H271	Wangqing	Yanbian	0.0233	0.9767	0.912	0.043	0.044	0.153	0.0067	0.1674	0.6729	0.0674	0.0117	0.1158	0.0991	0.7061	0.017	0.1858	0.0047	0.015	0.1567	0.6208	0.1591	0.012	0.0047	0.0033	0.1039	0.008	0.7091	0.031	0.008	0.6842	0.0357	0.1628	0.036	0.0153	0.027	0.019	0.004	0.01	0.018	0.013	0.003	0.025	0.043	0.864	0.023
114	1205-72	H272	Jingyu	Baishan	0.024	0.976	0.905	0.053	0.042	0.1609	0.0067	0.1671	0.6654	0.0763	0.0147	0.1127	0.0957	0.7007	0.027	0.1859	0.008	0.0037	0.1563	0.6192	0.1668	0.0103	0.0023	0.0037	0.1039	0.0097	0.7033	0.0223	0.0017	0.6784	0.027	0.159	0.0646	0.016	0.031	0.015	0.007	0.007	0.021	0.016	0.001	0.024	0.054	0.856	0.015
115	1205-73	H273	Jiaohe	Jilin	0.223	0.777	0.003	0.019	0.978	0.1457	0.0047	0.8487	0.001	0.01	0.0067	0.0037	0.9783	0.0013	0.0073	0.0027	0.0043	0.0043	0.981	0.0003	0.1668	0.0037	0.0017	0.0023	0.8212	0.0033	0.001	0.0103	0.0023	0.0013	0.967	0.003	0.0043	0.006	0.0057	0.004	0.003	0.003	0.004	0.004	0.002	0.973	0.004	0.002	0.007
116	1205-74	H274	Tonghua	Tonghua	0.212	0.788	0.003	0.024	0.973	0.1528	0.0043	0.8419	0.001	0.0173	0.007	0.0027	0.9717	0.0013	0.0133	0.0033	0.0053	0.0037	0.9733	0.001	0.1712	0.0043	0.0013	0.002	0.8158	0.0043	0.001	0.0123	0.0023	0.0013	0.9583	0.0033	0.008	0.0057	0.0087	0.005	0.001	0.006	0.007	0.007	0.001	0.964	0.006	0.002	0.007
117	1205-75	H275	Fusong	Baishan	0.173	0.827	0.003	0.016	0.98	0.146	0.0047	0.8483	0.001	0.012	0.0067	0.0023	0.9777	0.0013	0.0083	0.003	0.005	0.0043	0.9783	0.001	0.1668	0.0043	0.0017	0.0027	0.8198	0.0037	0.001	0.011	0.0023	0.0017	0.9623	0.0037	0.0057	0.0057	0.0077	0.005	0.002	0.004	0.005	0.005	0.001	0.972	0.004	0.002	0.006
118	1205-76	H276	Changbai	Baishan	0.2167	0.7833	0.003	0.015	0.982	0.1473	0.0023	0.8493	0.001	0.014	0.0043	0.0043	0.9757	0.0017	0.01	0.003	0.002	0.0073	0.977	0.0007	0.1655	0.0033	0.003	0.001	0.8212	0.0053	0.0007	0.01	0.0053	0.0017	0.962	0.0027	0.009	0.0037	0.0057	0.006	0.001	0.003	0.004	0.006	0.003	0.968	0.007	0.002	0.002
119	1205-77	H277	Hunchun	Yanbian	0.1963	0.8037	0.003	0.023	0.974	0.155	0.0033	0.8403	0.0013	0.0173	0.0057	0.0027	0.9726	0.0017	0.0123	0.0047	0.0033	0.0043	0.9743	0.001	0.1708	0.006	0.0013	0.0017	0.8138	0.0053	0.001	0.0113	0.0027	0.0017	0.956	0.004	0.0097	0.005	0.0097	0.007	0.002	0.006	0.006	0.005	0.002	0.961	0.008	0.002	0.007
120	1205-78	H278	Jiangyuan	Baishan	0.1563	0.8437	0.003	0.017	0.979	0.1532	0.0023	0.8428	0.0017	0.0163	0.004	0.0027	0.975	0.002	0.0127	0.0043	0.0027	0.0037	0.976	0.0007	0.17	0.005	0.002	0.0013	0.8153	0.0047	0.0017	0.0117	0.0023	0.0017	0.9597	0.0037	0.0077	0.0037	0.0097	0.007	0.001	0.005	0.008	0.006	0.002	0.964	0.005	0.003	0.008
121	1205-79	H279	Huadian	Jilin	0.2323	0.7677	0.003	0.011	0.986	0.1397	0.0023	0.8563	0.0017	0.009	0.0037	0.0117	0.9737	0.002	0.006	0.002	0.0017	0.019	0.9703	0.001	0.1605	0.0023	0.0087	0.001	0.8232	0.0027	0.0017	0.006	0.015	0.002	0.965	0.0013	0.004	0.0027	0.004	0.004	0.001	0.003	0.004	0.002	0.01	0.971	0.003	0.003	0.004
122	1205-80	H280	Huinan	Tonghua	0.1757	0.8243	0.003	0.012	0.986	0.1431	0.002	0.8539	0.001	0.0087	0.0043	0.002	0.984	0.001	0.0057	0.0023	0.0027	0.003	0.9857	0.0007	0.1635	0.0027	0.001	0.0017	0.8282	0.002	0.001	0.0077	0.0013	0.0013	0.9747	0.0027	0.004	0.0033	0.005	0.004	0.002	0.004	0.004	0.003	0.001	0.977	0.003	0.002	0.005
123	1205-81	H281	Linjiang	Baishan	0.2147	0.7853	0.003	0.028	0.969	0.1568	0.0033	0.8388	0.001	0.02	0.006	0.0067	0.9657	0.0017	0.0137	0.0057	0.004	0.0103	0.9654	0.001	0.1712	0.005	0.005	0.0013	0.8098	0.0067	0.001	0.0127	0.007	0.0017	0.946	0.0043	0.0133	0.0043	0.0107	0.01	0.002	0.006	0.009	0.005	0.004	0.95	0.009	0.003	0.007
124	1205-82	H282	Jingyu	Baishan	0.2097	0.7903	0.003	0.025	0.972	0.1547	0.0057	0.8387	0.001	0.017	0.0087	0.002	0.971	0.0013	0.0147	0.005	0.006	0.0033	0.9703	0.0007	0.1722	0.006	0.001	0.0027	0.8122	0.005	0.001	0.0123	0.0017	0.0013	0.956	0.0043	0.0087	0.0063	0.0093	0.007	0.003	0.006	0.005	0.006	0.001	0.961	0.008	0.002	0.007
125	1205-83	H283	Fusong	Baishan	0.2093	0.7907	0.003	0.054	0.943	0.1713	0.0073	0.82	0.0013	0.0333	0.0107	0.004	0.95	0.002	0.03	0.0057	0.007	0.0057	0.9507	0.001	0.183	0.0113	0.002	0.0027	0.7903	0.009	0.0017	0.0253	0.0027	0.0017	0.9237	0.0057	0.016	0.0087	0.0163	0.011	0.004	0.009	0.01	0.013	0.002	0.943	0.006	0.003	0.015
126	1205-84	H284	Changbai	Baishan	0.2363	0.7637	0.004	0.017	0.98	0.1443	0.0033	0.8503	0.002	0.01	0.005	0.0113	0.9717	0.002	0.007	0.0027	0.0027	0.0183	0.968	0.0013	0.1623	0.0033	0.0073	0.002	0.82	0.0033	0.0017	0.0083	0.0107	0.0023	0.961	0.0023	0.0063	0.0043	0.0047	0.005	0.002	0.003	0.004	0.003	0.007	0.968	0.004	0.004	0.004
127	12-10	H27	Jiaohe	Jilin	0.02	0.98	0.929	0.037	0.034	0.1483	0.0057	0.151	0.695	0.0533	0.02	0.1191	0.0877	0.7199	0.019	0.2095	0.0073	0.0073	0.1209	0.636	0.1405	0.046	0.002	0.004	0.0947	0.0063	0.7065	0.036	0.0033	0.692	0.0183	0.1914	0.016	0.021	0.022	0.028	0.006	0.016	0.014	0.01	0.001	0.018	0.021	0.885	0.025
128	12-11	H28	Jiangyuan	Baishan	0.426	0.574	0.543	0.452	0.006	0.1853	0.3371	0.046	0.4315	0.0227	0.4443	0.0653	0.026	0.4417	0.0137	0.1237	0.4137	0.007	0.056	0.386	0.1857	0.0077	0.004	0.3263	0.04	0.0023	0.434	0.028	0.003	0.415	0.005	0.112	0.0037	0.4253	0.008	0.01	0.431	0.004	0.007	0.003	0.003	0.004	0.004	0.535	0.012
129	12-1	H21	Linjiang	Baishan	0.0453	0.9547	0.872	0.082	0.045	0.1745	0.01	0.1593	0.6562	0.0889	0.0217	0.1189	0.095	0.6755	0.0374	0.2089	0.0097	0.009	0.1376	0.5975	0.1573	0.0597	0.0037	0.007	0.0989	0.0137	0.6598	0.0493	0.005	0.6477	0.0307	0.1883	0.0227	0.027	0.0293	0.017	0.009	0.027	0.042	0.017	0.002	0.026	0.036	0.825	0.042
130	12-2	H22	Jingyu	Baishan	0.0317	0.9683	0.931	0.059	0.01	0.1688	0.01	0.1233	0.6979	0.0783	0.02	0.1133	0.0603	0.7281	0.034	0.2071	0.009	0.008	0.088	0.6539	0.151	0.0423	0.003	0.0057	0.0777	0.0103	0.71	0.0327	0.0037	0.7003	0.0067	0.1697	0.046	0.018	0.023	0.022	0.004	0.018	0.025	0.016	0.002	0.006	0.029	0.878	0.018
131	12-3	H288	Fusong	Baishan	0.0183	0.9817	0.929	0.042	0.029	0.1523	0.0093	0.1449	0.6934	0.0543	0.0253	0.119	0.0806	0.7208	0.016	0.2104	0.0143	0.0043	0.1167	0.6383	0.1422	0.046	0.0017	0.0067	0.0906	0.01	0.7029	0.0406	0.0023	0.6897	0.012	0.1853	0.0207	0.0233	0.026	0.02	0.01	0.008	0.028	0.023	0.002	0.012	0.014	0.882	0.021
132	12-6	H23	Changbai	Baishan	0.0227	0.9773	0.94	0.04	0.019	0.1573	0.0043	0.136	0.7023	0.0716	0.013	0.1248	0.07	0.7206	0.0223	0.2309	0.004	0.0063	0.0989	0.6375	0.1471	0.0534	0.002	0.0023	0.083	0.0083	0.7038	0.031	0.003	0.6891	0.0097	0.1931	0.0457	0.0093	0.019	0.012	0.004	0.027	0.021	0.016	0.002	0.006	0.034	0.879	0.018
133	12-7	H24	Jiangyuan	Baishan	0.0287	0.9713	0.911	0.063	0.026	0.1663	0.007	0.1469	0.6798	0.0799	0.0143	0.1182	0.0796	0.708	0.035	0.2065	0.0063	0.0053	0.1164	0.6304	0.1545	0.0444	0.0017	0.0033	0.0913	0.012	0.6928	0.0476	0.0023	0.683	0.0167	0.1711	0.033	0.013	0.0333	0.035	0.003	0.013	0.025	0.024	0.002	0.012	0.028	0.86	0.02
134	12-8	H25	Huadian	Jilin	0.0383	0.9617	0.888	0.072	0.039	0.166	0.0087	0.1563	0.669	0.075	0.022	0.1183	0.0901	0.6946	0.0227	0.199	0.0097	0.0153	0.136	0.6173	0.1513	0.0463	0.0057	0.0067	0.0996	0.0123	0.6782	0.037	0.0063	0.6657	0.0283	0.1767	0.0363	0.019	0.0307	0.028	0.005	0.017	0.033	0.016	0.003	0.026	0.028	0.843	0.027
135	12-9	H26	Linjiang	Baishan	0.047	0.953	0.896	0.086	0.018	0.1807	0.0097	0.1353	0.6743	0.0956	0.0193	0.1257	0.0667	0.6926	0.0403	0.2294	0.009	0.0103	0.0963	0.6147	0.155	0.058	0.0027	0.0083	0.0844	0.0147	0.6769	0.057	0.0037	0.6628	0.0077	0.1869	0.0363	0.021	0.0247	0.032	0.005	0.017	0.028	0.026	0.002	0.009	0.034	0.847	0.026
136	13-10	H289	Jiaohe	Jilin	0.2953	0.7047	0.633	0.342	0.025	0.4908	0.0027	0.0247	0.4818	0.319	0.0073	0.3123	0.016	0.3453	0.3045	0.4937	0.004	0.0097	0.027	0.1612	0.3004	0.324	0.0033	0.0017	0.016	0.01	0.3447	0.1961	0.003	0.1605	0.0057	0.5267	0.0107	0.0053	0.092	0.215	0.001	0.017	0.117	0.072	0.002	0.007	0.003	0.565	0.095
137	13-12	H290	Jian	Tonghua	0.2877	0.7123	0.661	0.335	0.004	0.4957	0.0023	0.0043	0.4977	0.307	0.007	0.3247	0.0043	0.357	0.3009	0.5178	0.0037	0.005	0.006	0.1667	0.3166	0.3112	0.0013	0.0017	0.0037	0.0063	0.3592	0.2369	0.002	0.1655	0.0017	0.5383	0.0083	0.0053	0.042	0.231	0	0.027	0.11	0.04	0.001	0.002	0.004	0.584	0.166
138	13-13	H38	Jingyu	Baishan	0.2983	0.7017	0.656	0.34	0.004	0.4922	0.0023	0.0043	0.5012	0.3027	0.009	0.3263	0.003	0.359	0.296	0.515	0.005	0.0097	0.0077	0.1667	0.3165	0.3009	0.0027	0.001	0.005	0.0143	0.3595	0.2296	0.0037	0.1668	0.0013	0.5266	0.005	0.0077	0.0593	0.236	0.001	0.029	0.089	0.049	0.003	0.001	0.006	0.587	0.228
139	13-14	H39	Huadian	Jilin	0.0107	0.9893	0.721	0.003	0.275	0.1128	0.002	0.3049	0.5804	0.01	0.006	0.0023	0.3423	0.6393	0.0083	0.0103	0.0037	0.003	0.3697	0.605	0.1401	0.001	0.002	0.001	0.2276	0.0013	0.627	0.0097	0.0017	0.6439	0.3238	0.005	0.0033	0.007	0.0057	0.002	0.001	0	0.001	0.002	0.001	0.289	0.002	0.703	0.002
140	13-15	H40	Fusong	Baishan	0.0163	0.9837	0.715	0.005	0.28	0.1222	0.002	0.3057	0.5701	0.0127	0.011	0.0027	0.3438	0.6299	0.0127	0.0073	0.009	0.0037	0.3738	0.5936	0.1473	0.0023	0.0027	0.001	0.2299	0.0013	0.6154	0.0157	0.001	0.6321	0.3226	0.0063	0.0033	0.01	0.009	0.002	0.001	0.001	0.002	0.001	0.001	0.296	0.001	0.696	0.002
141	13-16	H41	Changbai	Baishan	0.0153	0.9847	0.725	0.006	0.268	0.1248	0.002	0.2993	0.574	0.0193	0.0077	0.0033	0.3369	0.6328	0.0153	0.0093	0.005	0.0057	0.3659	0.5988	0.1458	0.0017	0.0023	0.001	0.2253	0.0017	0.6222	0.0203	0.0033	0.638	0.3147	0.0057	0.0033	0.0077	0.007	0.002	0.001	0.001	0.001	0.001	0.001	0.289	0.001	0.703	0.004
142	13-1	H29	Jiangyuan	Baishan	0.3363	0.6637	0.614	0.383	0.003	0.5172	0.0043	0.004	0.4745	0.3243	0.0097	0.323	0.0027	0.3403	0.3112	0.5111	0.0057	0.0073	0.006	0.1587	0.3184	0.3256	0.0013	0.0023	0.004	0.009	0.3393	0.1982	0.0027	0.1567	0.0013	0.5284	0.0043	0.0107	0.0978	0.255	0.002	0.019	0.117	0.051	0.001	0.002	0.003	0.551	0.139
143	13-2	H30	Dunhua	Yanbian	0.316	0.684	0.645	0.347	0.007	0.497	0.0027	0.0097	0.4907	0.314	0.0073	0.3237	0.0047	0.3503	0.3033	0.5139	0.0037	0.004	0.011	0.1642	0.2926	0.3305	0.0013	0.001	0.0073	0.014	0.3532	0.1846	0.002	0.162	0.0023	0.5377	0.0067	0.0073	0.0973	0.239	0.002	0.075	0.057	0.043	0.001	0.002	0.006	0.573	0.2
144	13-3	H31	Linjiang	Baishan	0.314	0.686	0.64	0.357	0.003	0.5052	0.0037	0.0047	0.4865	0.3078	0.007	0.3327	0.0027	0.3498	0.293	0.5143	0.003	0.0207	0.0067	0.1623	0.3116	0.3251	0.0063	0.0013	0.0037	0.0033	0.3487	0.2198	0.0117	0.162	0.001	0.5385	0.0097	0.005	0.0524	0.278	0.001	0.051	0.041	0.042	0.009	0.002	0.004	0.572	0.124
145	13-4	H32	Jingyu	Baishan	0.3233	0.6767	0.637	0.361	0.002	0.5007	0.005	0.0033	0.491	0.3119	0.0107	0.324	0.0023	0.3512	0.3108	0.5087	0.006	0.0043	0.0057	0.1645	0.2975	0.3322	0.0017	0.002	0.0033	0.0107	0.3527	0.2186	0.002	0.1638	0.001	0.5221	0.0067	0.009	0.0767	0.231	0.003	0.052	0.092	0.039	0.001	0.002	0.004	0.575	0.136
146	13-5	H33	Fusong	Baishan	0.309	0.691	0.638	0.356	0.006	0.5048	0.0023	0.0057	0.4872	0.3144	0.0073	0.325	0.0043	0.349	0.301	0.516	0.004	0.0067	0.0103	0.162	0.315	0.3223	0.0017	0.001	0.0063	0.0043	0.3493	0.2074	0.003	0.161	0.0023	0.5378	0.0067	0.0063	0.0754	0.279	0.002	0.036	0.059	0.05	0.002	0.001	0.003	0.569	0.198
147	13-6	H34	Tonghua	Tonghua	0.3077	0.6923	0.635	0.358	0.007	0.5043	0.0017	0.0107	0.4833	0.316	0.0073	0.3257	0.0057	0.3453	0.2958	0.5097	0.0043	0.016	0.0127	0.1615	0.3075	0.325	0.004	0.0023	0.009	0.0067	0.3455	0.2012	0.0057	0.1607	0.0017	0.5295	0.005	0.005	0.0913	0.182	0.001	0.024	0.188	0.029	0.004	0.003	0.005	0.565	0.201
148	13-7	H35	Changbai	Baishan	0.309	0.691	0.646	0.35	0.004	0.4967	0.0027	0.0063	0.4943	0.3145	0.01	0.3167	0.0043	0.3545	0.313	0.5008	0.0067	0.0043	0.01	0.1652	0.3038	0.3223	0.0013	0.0017	0.007	0.0067	0.3572	0.2411	0.001	0.1645	0.0023	0.4984	0.0077	0.008	0.077	0.203	0.002	0.044	0.115	0.04	0.001	0.002	0.007	0.586	0.198
149	13-8	H36	Jiangyuan	Baishan	0.3037	0.6963	0.648	0.346	0.005	0.5002	0.0023	0.008	0.4895	0.3161	0.006	0.3233	0.0037	0.3508	0.3052	0.514	0.003	0.0057	0.0083	0.1638	0.2892	0.3286	0.002	0.0007	0.009	0.0183	0.3522	0.2321	0.0023	0.1623	0.0023	0.5309	0.0053	0.0043	0.0603	0.193	0.001	0.061	0.089	0.073	0.002	0.001	0.001	0.578	0.129
150	13-9	H37	Linjiang	Baishan	0.3193	0.6807	0.63	0.367	0.003	0.5125	0.0023	0.0057	0.4795	0.3267	0.0063	0.3197	0.0033	0.344	0.3142	0.5041	0.0043	0.01	0.0067	0.1607	0.3155	0.3252	0.0023	0.001	0.0057	0.0083	0.342	0.2439	0.0053	0.1592	0.0013	0.5326	0.0047	0.0053	0.0477	0.207	0.001	0.02	0.174	0.032	0.003	0.002	0.003	0.557	0.186
151	14-10	H51	Jiaohe	Jilin	0.3363	0.6637	0.522	0.305	0.173	0.3843	0.0083	0.2007	0.4067	0.3254	0.03	0.0167	0.1977	0.4302	0.2893	0.0693	0.016	0.0057	0.2247	0.395	0.3362	0.0646	0.0023	0.008	0.1496	0.003	0.4363	0.256	0.0027	0.4234	0.1677	0.048	0.0097	0.024	0.0687	0.141	0.015	0.069	0.029	0.003	0.002	0.17	0.065	0.507	0.132
152	14-11	H52	Antu	Yanbian	0.917	0.083	0.008	0.809	0.183	0.872	0.006	0.12	0.002	0.8456	0.0103	0.006	0.136	0.002	0.83	0.01	0.0057	0.0083	0.145	0.001	0.7987	0.0363	0.033	0.0037	0.08	0.046	0.0023	0.8026	0.004	0.0013	0.103	0.0183	0.0073	0.0067	0.0567	0.86	0.003	0.014	0.037	0.018	0.002	0.059	0.005	0.003	0.811
153	14-12	H53	Jingyu	Baishan	0.9103	0.0897	0.01	0.847	0.143	0.9063	0.0087	0.0814	0.0037	0.8793	0.0133	0.0123	0.0923	0.0027	0.8496	0.0197	0.0107	0.0207	0.0984	0.001	0.779	0.0663	0.048	0.0037	0.047	0.0537	0.0023	0.8054	0.009	0.002	0.0527	0.0217	0.01	0.0077	0.0917	0.853	0.003	0.023	0.043	0.037	0.004	0.025	0.008	0.004	0.77
154	14-13	H54	Fusong	Baishan	0.9217	0.0783	0.008	0.841	0.151	0.9187	0.0033	0.0756	0.0023	0.9027	0.0053	0.0073	0.082	0.0027	0.8839	0.0147	0.003	0.004	0.0934	0.001	0.8413	0.0393	0.0284	0.0017	0.038	0.0494	0.002	0.8734	0.0023	0.0017	0.0383	0.013	0.0137	0.0047	0.053	0.869	0.002	0.021	0.046	0.028	0.001	0.022	0.008	0.003	0.826
155	14-14	H55	Wangqing	Yanbian	0.914	0.086	0.009	0.846	0.146	0.9174	0.0047	0.075	0.003	0.8974	0.007	0.0093	0.0833	0.003	0.878	0.015	0.005	0.0067	0.0943	0.001	0.8129	0.057	0.0317	0.002	0.0427	0.0517	0.002	0.8488	0.003	0.0017	0.0454	0.02	0.0097	0.004	0.0674	0.865	0.002	0.025	0.04	0.031	0.002	0.023	0.009	0.003	0.818
156	14-15	H56	Changbai	Baishan	0.9023	0.0977	0.01	0.82	0.17	0.8891	0.0033	0.1043	0.0033	0.8713	0.0067	0.0077	0.112	0.0023	0.8533	0.0093	0.0037	0.0077	0.125	0.001	0.796	0.053	0.0347	0.0023	0.067	0.0447	0.0023	0.8386	0.0033	0.0017	0.0643	0.0137	0.0083	0.004	0.066	0.855	0.001	0.024	0.038	0.032	0.002	0.038	0.006	0.004	0.796
157	14-16	H57	Huadian	Jilin	0.316	0.684	0.634	0.36	0.006	0.5084	0.0027	0.004	0.485	0.313	0.009	0.3277	0.0027	0.3477	0.2992	0.5215	0.0043	0.007	0.0063	0.1617	0.3022	0.3413	0.002	0.0017	0.0053	0.0027	0.3448	0.2008	0.0033	0.1587	0.0013	0.5475	0.0033	0.0073	0.0777	0.274	0.001	0.039	0.051	0.065	0.002	0.002	0.002	0.565	0.169
158	14-17	H58	Jiangyuan	Baishan	0.3307	0.6693	0.623	0.372	0.005	0.514	0.0037	0.0053	0.477	0.3242	0.009	0.3216	0.003	0.3422	0.3122	0.5058	0.0063	0.0083	0.0077	0.1597	0.3189	0.3197	0.002	0.0013	0.006	0.0104	0.3417	0.1967	0.003	0.1577	0.002	0.5322	0.0047	0.0083	0.0954	0.287	0.001	0.008	0.101	0.037	0.002	0.002	0.005	0.557	0.173
159	14-18	H59	Linjiang	Baishan	0.3047	0.6953	0.648	0.349	0.003	0.4973	0.0023	0.0037	0.4967	0.313	0.0073	0.323	0.0023	0.3543	0.3032	0.516	0.0043	0.0037	0.0057	0.1672	0.314	0.3131	0.0017	0.002	0.0037	0.007	0.3585	0.2203	0.0013	0.1655	0.0013	0.5185	0.011	0.0083	0.0737	0.272	0.002	0.035	0.065	0.036	0.001	0.001	0.008	0.581	0.158
160	14-1	H42	Jingyu	Baishan	0.2003	0.7997	0.003	0.016	0.982	0.143	0.0037	0.8523	0.001	0.0103	0.0053	0.0033	0.9797	0.0013	0.007	0.0023	0.0043	0.005	0.981	0.0003	0.1642	0.0033	0.0023	0.0013	0.8255	0.0023	0.001	0.0077	0.0043	0.0017	0.9697	0.0027	0.0047	0.0043	0.005	0.004	0.002	0.002	0.005	0.003	0.002	0.977	0.003	0.002	0.004
161	14-20	H60	Fusong	Baishan	0.3087	0.6913	0.622	0.371	0.007	0.506	0.0047	0.0093	0.48	0.3097	0.0113	0.33	0.006	0.343	0.2949	0.5146	0.006	0.0156	0.0097	0.1592	0.3039	0.3236	0.0057	0.0023	0.009	0.013	0.3425	0.2106	0.0067	0.1583	0.002	0.5385	0.0073	0.008	0.0686	0.203	0.001	0.041	0.119	0.062	0.006	0.003	0.004	0.562	0.19
162	14-2	H43	Hunchun	Yanbian	0.2737	0.7263	0.67	0.324	0.006	0.4772	0.0023	0.009	0.5115	0.2917	0.0087	0.3273	0.0057	0.3667	0.2887	0.5208	0.0043	0.0047	0.0097	0.1718	0.2887	0.3237	0.002	0.0017	0.007	0.0087	0.3683	0.2228	0.002	0.1705	0.0027	0.5285	0.005	0.0073	0.0613	0.205	0.002	0.063	0.073	0.048	0.001	0.002	0.005	0.6	0.116
163	14-3	H44	Changbai	Baishan	0.3207	0.6793	0.637	0.36	0.003	0.505	0.003	0.004	0.488	0.3158	0.0077	0.324	0.0027	0.3498	0.3055	0.5175	0.004	0.005	0.0057	0.1623	0.2892	0.3503	0.0013	0.0013	0.004	0.005	0.3488	0.2129	0.002	0.1608	0.0017	0.5343	0.004	0.0067	0.0776	0.281	0.001	0.022	0.067	0.056	0.001	0.001	0.003	0.569	0.167
164	14-4	H45	Jiaohe	Jilin	0.2873	0.7127	0.668	0.329	0.003	0.4833	0.002	0.0057	0.509	0.2991	0.0077	0.3257	0.0027	0.3649	0.2935	0.5197	0.0037	0.0057	0.007	0.1705	0.2829	0.3289	0.0017	0.0013	0.0063	0.0137	0.3652	0.2569	0.003	0.1697	0.0013	0.5288	0.0047	0.0053	0.0303	0.187	0.002	0.028	0.116	0.067	0.001	0.001	0.001	0.597	0.102
165	14-6	H46	Huinan	Tonghua	0.319	0.681	0.503	0.27	0.226	0.3468	0.009	0.2498	0.3945	0.2828	0.0377	0.0057	0.2538	0.4201	0.2405	0.061	0.0243	0.0053	0.2804	0.3885	0.2678	0.0603	0.003	0.0123	0.1953	0.0326	0.4286	0.2201	0.0023	0.4126	0.2225	0.042	0.0243	0.025	0.051	0.123	0.014	0.032	0.028	0.026	0.002	0.227	0.058	0.49	0.03
166	14-7	H47	Jiangyuan	Baishan	0.341	0.659	0.499	0.307	0.193	0.3768	0.012	0.2203	0.3909	0.3178	0.0387	0.0067	0.2207	0.4161	0.3074	0.0387	0.0207	0.0057	0.2441	0.3835	0.3655	0.0283	0.005	0.0093	0.1663	0.005	0.4205	0.2462	0.0023	0.4089	0.1921	0.0414	0.0143	0.035	0.0597	0.242	0.009	0.046	0.024	0.002	0.001	0.19	0.004	0.482	0.217
167	14-8-1	H48	Antu	Yanbian	0.308	0.692	0.651	0.345	0.004	0.4937	0.004	0.0037	0.4987	0.3006	0.0137	0.3243	0.0023	0.359	0.2938	0.5199	0.0063	0.0053	0.007	0.1677	0.2921	0.3339	0.0023	0.002	0.0043	0.0063	0.359	0.1934	0.002	0.1662	0.0017	0.537	0.005	0.008	0.0867	0.235	0.002	0.035	0.092	0.046	0.001	0.002	0.003	0.584	0.225
168	14-8	H49	Jingyu	Baishan	0.3263	0.6737	0.521	0.296	0.184	0.3706	0.0093	0.2119	0.4082	0.2994	0.042	0.0113	0.2141	0.4331	0.2933	0.0536	0.016	0.0053	0.2353	0.3964	0.3415	0.0317	0.0053	0.0087	0.1627	0.0113	0.4388	0.2307	0.0027	0.4233	0.1863	0.0614	0.0083	0.0323	0.055	0.075	0.01	0.092	0.085	0.035	0.001	0.184	0.01	0.506	0.103
169	14-9	H50	Jingyu	Baishan	0.3193	0.6807	0.52	0.283	0.197	0.3718	0.0033	0.2224	0.4025	0.3123	0.018	0.0203	0.224	0.4253	0.2832	0.0712	0.008	0.006	0.2449	0.3867	0.3506	0.0363	0.0027	0.004	0.1681	0.0043	0.434	0.2362	0.0027	0.4151	0.1925	0.0516	0.0097	0.019	0.0733	0.191	0.003	0.002	0.031	0.072	0.002	0.193	0.006	0.5	0.081
170	211	H151	Fusong	Baishan	0.3927	0.6073	0.34	0.344	0.316	0.2715	0.129	0.3204	0.2791	0.1436	0.1943	0.0297	0.3515	0.2809	0.1697	0.069	0.1557	0.0047	0.3565	0.2444	0.2596	0.0587	0.0037	0.0973	0.2809	0.0053	0.2946	0.1461	0.0017	0.2592	0.3282	0.0451	0.007	0.1648	0.048	0.046	0.145	0.004	0.1	0.024	0.002	0.336	0.006	0.336	0.116
171	212	H152	Antu	Yanbian	0.8393	0.1607	0.108	0.843	0.049	0.7793	0.1034	0.0337	0.0837	0.6767	0.181	0.0347	0.0327	0.075	0.6842	0.0266	0.1476	0.0333	0.0543	0.054	0.608	0.1173	0.0377	0.0933	0.0167	0.062	0.065	0.6701	0.0207	0.053	0.0203	0.041	0.004	0.1188	0.0721	0.663	0.059	0.017	0.102	0.039	0.013	0.01	0.006	0.09	0.57
172	213	H153	Changbai	Baishan	0.994	0.006	0.003	0.986	0.011	0.8783	0.1147	0.0053	0.0017	0.8087	0.1776	0.0077	0.0043	0.0017	0.8163	0.0067	0.1454	0.02	0.0107	0.001	0.8253	0.0443	0.0127	0.0977	0.003	0.0157	0.0013	0.7533	0.0093	0.0013	0.0027	0.0137	0.012	0.1271	0.0807	0.766	0.066	0.033	0.071	0.042	0.004	0.002	0.013	0.002	0.665
173	214	H154	Huadian	Jilin	0.9943	0.0057	0.004	0.994	0.002	0.7534	0.2423	0.002	0.0023	0.648	0.335	0.0137	0.0013	0.002	0.6374	0.0107	0.313	0.0343	0.0037	0.001	0.7053	0.0207	0.0163	0.2391	0.0013	0.0157	0.0017	0.56	0.0303	0.0017	0.001	0.013	0.017	0.3123	0.0647	0.575	0.292	0.014	0.063	0.022	0.018	0.001	0.013	0.003	0.493
174	215	H155	Jian	Tonghua	0.4277	0.5723	0.333	0.381	0.286	0.4185	0.0287	0.2829	0.2699	0.3134	0.0663	0.0297	0.3068	0.2838	0.2789	0.057	0.0387	0.0417	0.3249	0.2589	0.3636	0.0383	0.02	0.0233	0.2587	0.0077	0.2884	0.1726	0.0343	0.2739	0.2946	0.0363	0.0377	0.0683	0.0823	0.264	0.017	0.01	0.05	0.009	0.021	0.287	0.007	0.335	0.151
175	216	H156	Jiangyuan	Baishan	0.998	0.002	0.002	0.997	0.001	0.967	0.0307	0.001	0.0013	0.929	0.0663	0.0023	0.001	0.0013	0.932	0.0163	0.0427	0.0063	0.002	0.0007	0.9417	0.018	0.002	0.0213	0.0007	0.0153	0.001	0.8554	0.0033	0.001	0.001	0.0083	0.039	0.0447	0.0473	0.853	0.017	0.019	0.048	0.037	0.001	0	0.023	0.001	0.81
176	217	H157	Linjiang	Baishan	0.5327	0.4673	0.312	0.485	0.203	0.4813	0.069	0.1997	0.25	0.3568	0.1347	0.046	0.2131	0.2494	0.3468	0.085	0.092	0.0244	0.2307	0.2211	0.4489	0.0244	0.0103	0.0771	0.1728	0.008	0.2585	0.212	0.0197	0.2374	0.2034	0.0724	0.025	0.1084	0.1217	0.314	0.052	0.066	0.026	0.007	0.011	0.195	0.018	0.311	0.238
177	218	H158	Wangqing	Yanbian	0.2993	0.7007	0.481	0.251	0.269	0.3096	0.022	0.2801	0.3884	0.2149	0.035	0.0623	0.2899	0.3979	0.2009	0.1127	0.0183	0.007	0.3049	0.3562	0.2478	0.0647	0.0067	0.0207	0.2393	0.0133	0.4075	0.142	0.0043	0.3802	0.2672	0.0953	0.0153	0.0387	0.057	0.172	0.011	0.012	0.008	0.04	0.004	0.261	0.015	0.478	0.02
178	219	H159	Jingyu	Baishan	0.648	0.352	0.284	0.663	0.053	0.643	0.0557	0.0863	0.215	0.5793	0.1253	0.0043	0.064	0.227	0.5738	0.0163	0.0976	0.011	0.0986	0.2026	0.6022	0.011	0.0067	0.0816	0.0577	0.014	0.2269	0.5407	0.004	0.2215	0.028	0.0393	0.0063	0.0971	0.063	0.544	0.038	0.025	0.051	0.044	0.002	0.017	0.011	0.269	0.538
179	24-10	H70	Tonghua	Tonghua	0.9967	0.0033	0.003	0.995	0.003	0.9913	0.006	0.0017	0.001	0.984	0.0107	0.0027	0.0013	0.0013	0.9673	0.0173	0.007	0.005	0.0027	0.0007	0.9496	0.025	0.002	0.0033	0.0013	0.018	0.0007	0.8924	0.0027	0.001	0.0013	0.0087	0.0326	0.0073	0.0539	0.864	0.003	0.027	0.043	0.033	0.001	0.001	0.027	0.001	0.867
180	24-11	H71	Fusong	Baishan	0.9203	0.0797	0.039	0.928	0.032	0.917	0.0383	0.0217	0.023	0.897	0.068	0.0037	0.014	0.0173	0.907	0.0063	0.0504	0.007	0.018	0.0113	0.8683	0.028	0.021	0.0197	0.008	0.037	0.018	0.879	0.0037	0.0087	0.006	0.008	0.008	0.0317	0.055	0.899	0.012	0.02	0.036	0.016	0.002	0.004	0.005	0.008	0.838
181	24-12	H72	Changbai	Baishan	0.8307	0.1693	0.148	0.848	0.004	0.8757	0.0097	0.005	0.1096	0.8626	0.0183	0.017	0.0037	0.0984	0.8283	0.0597	0.011	0.015	0.0083	0.0777	0.8142	0.0237	0.0133	0.0043	0.0033	0.0353	0.1057	0.6673	0.0083	0.084	0.003	0.03	0.0967	0.01	0.1007	0.674	0.001	0.021	0.059	0.062	0.006	0.002	0.055	0.12	0.671
182	24-13	H73	Hunchun	Yanbian	0.6747	0.3253	0.236	0.657	0.107	0.461	0.2315	0.1184	0.1891	0.3525	0.3154	0.02	0.1254	0.1867	0.3397	0.0563	0.3	0.0053	0.1357	0.163	0.4133	0.0533	0.0047	0.2282	0.0929	0.0093	0.1983	0.1889	0.0037	0.176	0.1203	0.0446	0.05	0.3129	0.1037	0.162	0.301	0.048	0.068	0.046	0.003	0.112	0.033	0.228	0.042
183	24-14	H74	Jiangyuan	Baishan	0.4107	0.5893	0.46	0.379	0.161	0.159	0.2937	0.1857	0.3617	0.0097	0.3981	0.0187	0.1921	0.3815	0.0053	0.0583	0.3738	0.0073	0.2084	0.3468	0.1787	0.0027	0.0027	0.2865	0.1463	0.001	0.3822	0.0087	0.004	0.3683	0.1782	0.0523	0.0027	0.3836	0.0023	0.002	0.375	0	0.002	0.001	0.002	0.173	0.005	0.44	0.002
184	24-15	H75	Linjiang	Baishan	0.6893	0.3107	0.21	0.679	0.111	0.5152	0.2021	0.1224	0.1603	0.4091	0.2861	0.0187	0.1214	0.1647	0.4222	0.039	0.2433	0.0183	0.1393	0.1379	0.4606	0.063	0.0107	0.1919	0.0936	0.0093	0.1709	0.3688	0.01	0.1531	0.095	0.034	0.005	0.2564	0.0777	0.291	0.167	0.062	0.077	0.103	0.005	0.091	0.001	0.204	0.261
185	24-16	H76	Jingyu	Baishan	0.829	0.171	0.129	0.84	0.03	0.6476	0.218	0.03	0.1044	0.5804	0.2929	0.0057	0.0183	0.1027	0.56	0.015	0.2777	0.0157	0.048	0.0837	0.5655	0.0813	0.0107	0.2096	0.0283	0.0037	0.101	0.4589	0.0093	0.093	0.019	0.016	0.0143	0.2667	0.1228	0.531	0.249	0.018	0.052	0.003	0.002	0.01	0.01	0.123	0.536
186	24-1	H61	Fusong	Baishan	0.9977	0.0023	0.002	0.996	0.002	0.968	0.0293	0.0017	0.001	0.9234	0.0623	0.0117	0.0017	0.001	0.91	0.004	0.0563	0.027	0.0027	0	0.9183	0.0297	0.008	0.0303	0.001	0.0123	0.0003	0.883	0.0133	0.0003	0.001	0.0137	0.007	0.0307	0.051	0.896	0.01	0.022	0.035	0.025	0.006	0.001	0.004	0.001	0.817
187	24-2	H62	Changbai	Baishan	0.9983	0.0017	0.002	0.996	0.002	0.9837	0.0137	0.0017	0.001	0.9613	0.0287	0.0073	0.0013	0.0013	0.9543	0.0063	0.0194	0.017	0.0027	0.0003	0.928	0.0377	0.0057	0.012	0.001	0.015	0.0007	0.8996	0.0077	0.0003	0.001	0.0177	0.0123	0.0143	0.047	0.882	0.006	0.024	0.043	0.03	0.005	0.001	0.007	0.001	0.842
188	24-3	H63	Jiangyuan	Baishan	0.9977	0.0023	0.002	0.996	0.002	0.909	0.0884	0.0017	0.001	0.8346	0.1591	0.0037	0.0017	0.001	0.8543	0.0037	0.1247	0.0137	0.0037	0	0.8866	0.0277	0.0027	0.0694	0.001	0.012	0.0007	0.8348	0.0053	0.0007	0.001	0.0107	0.0063	0.0848	0.0564	0.856	0.037	0.027	0.054	0.019	0.003	0.001	0.004	0.001	0.822
189	24-4	H64	Linjiang	Baishan	0.4447	0.5553	0.522	0.468	0.01	0.1955	0.3312	0.0586	0.4146	0.03	0.4427	0.0656	0.0333	0.4284	0.0197	0.1217	0.4067	0.0147	0.0628	0.3744	0.188	0.01	0.005	0.3263	0.045	0.0037	0.422	0.0304	0.0077	0.4026	0.0117	0.1073	0.0063	0.4256	0.0083	0.014	0.427	0.002	0.016	0.005	0.005	0.007	0.009	0.517	0.014
190	24-5	H65	Jingyu	Baishan	0.4357	0.5643	0.525	0.463	0.012	0.177	0.3483	0.0567	0.418	0.0173	0.4635	0.0583	0.0293	0.4315	0.008	0.11	0.4313	0.0113	0.0587	0.3807	0.1808	0.0043	0.004	0.3404	0.0437	0.0027	0.424	0.0187	0.007	0.4061	0.0127	0.1024	0.0033	0.4461	0.0037	0.006	0.452	0.003	0.009	0.001	0.002	0.009	0.003	0.516	0.004
191	24-6	H66	Fusong	Baishan	0.964	0.036	0.039	0.959	0.003	0.9633	0.0057	0.002	0.029	0.9673	0.0097	0.0083	0.0017	0.013	0.8305	0.1508	0.0053	0.0043	0.0037	0.0053	0.7792	0.037	0.009	0.0027	0.002	0.1529	0.0173	0.497	0.002	0.0077	0.0013	0.0123	0.409	0.0087	0.062	0.443	0.002	0.017	0.046	0.047	0.002	0.001	0.42	0.021	0.393
192	24-7	H67	Changbai	Baishan	0.9977	0.0023	0.003	0.995	0.002	0.976	0.0217	0.0013	0.001	0.943	0.0337	0.021	0.001	0.0013	0.9307	0.0043	0.0233	0.038	0.003	0.0007	0.9194	0.029	0.0147	0.019	0.001	0.016	0.001	0.8943	0.0203	0.0007	0.001	0.0123	0.006	0.017	0.0484	0.883	0.008	0.019	0.046	0.026	0.013	0.001	0.004	0.001	0.823
193	24-8	H68	Jiangyuan	Baishan	0.9963	0.0037	0.004	0.994	0.002	0.9913	0.006	0.001	0.0017	0.9867	0.0083	0.0027	0.001	0.0013	0.9157	0.0697	0.0067	0.005	0.0023	0.0007	0.9257	0.02	0.002	0.003	0.001	0.0473	0.001	0.7285	0.002	0.0013	0.001	0.0126	0.1842	0.0077	0.0626	0.759	0.003	0.025	0.034	0.036	0.002	0	0.139	0.002	0.723
194	24-9	H69	Linjiang	Baishan	0.923	0.077	0.016	0.92	0.064	0.938	0.011	0.0427	0.0083	0.941	0.015	0.003	0.0353	0.0057	0.928	0.0093	0.0107	0.0043	0.044	0.0037	0.891	0.022	0.0123	0.0057	0.0247	0.0343	0.01	0.8901	0.002	0.0043	0.0157	0.007	0.0227	0.0093	0.049	0.86	0.003	0.021	0.036	0.049	0.001	0.011	0.014	0.004	0.821
195	25-C3	H307	Jingyu	Baishan	0.5187	0.4813	0.402	0.532	0.066	0.5338	0.063	0.085	0.3181	0.2947	0.0233	0.2037	0.1087	0.3697	0.1157	0.026	0.009	0.3346	0.1648	0.3499	0.2123	0.021	0.2137	0.0573	0.11	0.013	0.3727	0.0913	0.3038	0.3741	0.1096	0.0346	0.0283	0.0173	0.041	0.051	0.005	0.014	0.043	0.018	0.309	0.087	0.017	0.455	0.032
196	2-62-1	H302	Huinan	Tonghua	0.9963	0.0037	0.004	0.995	0.001	0.7516	0.2451	0.001	0.0023	0.6523	0.3413	0.0033	0.0007	0.0023	0.6561	0.009	0.3219	0.0097	0.0023	0.001	0.7193	0.026	0.0033	0.2403	0.0013	0.0077	0.002	0.5938	0.0047	0.0023	0.0007	0.0087	0.0107	0.3149	0.0643	0.604	0.292	0.018	0.058	0.014	0.001	0	0.009	0.003	0.555
197	2-62-2	H303	Fusong	Baishan	0.9967	0.0033	0.004	0.995	0.001	0.716	0.2806	0.001	0.0023	0.6019	0.3941	0.0013	0.0007	0.002	0.6181	0.0047	0.3689	0.005	0.0023	0.001	0.7082	0.018	0.0017	0.2668	0.001	0.003	0.0013	0.5781	0.002	0.002	0.001	0.0107	0.0043	0.3589	0.043	0.588	0.346	0.019	0.02	0.019	0.001	0	0.003	0.003	0.496
198	26-C5	H309	Changbai	Baishan	0.474	0.526	0.456	0.515	0.029	0.4928	0.0717	0.07	0.3655	0.212	0.0523	0.2636	0.0843	0.3878	0.0193	0.1577	0.0267	0.3227	0.137	0.3367	0.176	0.0637	0.2084	0.065	0.0797	0.026	0.3812	0.0453	0.2958	0.3608	0.0654	0.1451	0.0133	0.0494	0.025	0.023	0.022	0.037	0.026	0.031	0.301	0.054	0.011	0.494	0.04
199	27-1	H77	Jiangyuan	Baishan	0.215	0.785	0.003	0.045	0.952	0.1647	0.007	0.8273	0.001	0.0283	0.012	0.003	0.955	0.0017	0.021	0.005	0.0097	0.0047	0.9587	0.001	0.1792	0.008	0.0017	0.0033	0.7995	0.007	0.0013	0.0193	0.0023	0.0013	0.936	0.006	0.0103	0.0083	0.0163	0.011	0.005	0.008	0.008	0.01	0.001	0.946	0.008	0.002	0.008
200	27-2	H78	Linjiang	Baishan	0.1803	0.8197	0.003	0.012	0.986	0.145	0.003	0.851	0.001	0.0117	0.005	0.0023	0.9797	0.0013	0.008	0.0023	0.003	0.003	0.983	0.0007	0.1655	0.004	0.0013	0.0013	0.8242	0.0027	0.001	0.0097	0.002	0.0017	0.9697	0.0027	0.0047	0.0047	0.005	0.004	0.003	0.003	0.005	0.004	0.001	0.975	0.004	0.002	0.005
201	27-3	H79	Jingyu	Baishan	0.198	0.802	0.003	0.021	0.976	0.1545	0.0033	0.8412	0.001	0.0183	0.005	0.002	0.9733	0.0013	0.0107	0.004	0.003	0.0033	0.9787	0.0003	0.1737	0.0047	0.0013	0.0013	0.813	0.0047	0.0013	0.013	0.0017	0.0013	0.9613	0.004	0.0063	0.0043	0.008	0.009	0.001	0.003	0.007	0.005	0.001	0.964	0.007	0.002	0.004
202	27-4	H80	Fusong	Baishan	0.215	0.785	0.003	0.016	0.982	0.1445	0.004	0.8505	0.001	0.011	0.0067	0.0023	0.9787	0.0013	0.009	0.0027	0.004	0.005	0.979	0.0003	0.1663	0.003	0.0017	0.0017	0.8233	0.003	0.001	0.0107	0.0033	0.0013	0.967	0.0023	0.0047	0.0047	0.006	0.005	0.002	0.005	0.006	0.006	0.002	0.969	0.004	0.002	0.006
203	27-5	H81	Changbai	Baishan	0.211	0.789	0.002	0.009	0.989	0.1405	0.0017	0.8569	0.001	0.008	0.003	0.002	0.986	0.001	0.005	0.0023	0.002	0.0037	0.9867	0.0003	0.1638	0.003	0.0013	0.0007	0.8282	0.0023	0.0007	0.0063	0.0027	0.0013	0.9763	0.0017	0.0043	0.0033	0.004	0.003	0.002	0.002	0.002	0.002	0.001	0.982	0.003	0.002	0.004
204	27-6	H82	Jiangyuan	Baishan	0.1637	0.8363	0.003	0.009	0.988	0.143	0.0017	0.854	0.0013	0.009	0.003	0.0017	0.985	0.0013	0.0057	0.0023	0.002	0.0023	0.9873	0.0003	0.1658	0.0023	0.001	0.001	0.8272	0.0017	0.001	0.007	0.001	0.0013	0.9783	0.002	0.0037	0.0027	0.004	0.004	0.002	0.004	0.004	0.003	0.001	0.976	0.003	0.002	0.004
205	27-7	H83	Dunhua	Yanbian	0.9987	0.0013	0.002	0.997	0.002	0.8168	0.1809	0.0013	0.001	0.719	0.2783	0.0013	0.001	0.0003	0.7396	0.005	0.2498	0.003	0.0023	0.0003	0.8083	0.0203	0.001	0.1653	0.0013	0.0033	0.0003	0.6982	0.0013	0.0003	0.001	0.0043	0.01	0.2511	0.0337	0.676	0.231	0.013	0.053	0.013	0.001	0.001	0.01	0.001	0.687
206	27-8	H84	Jiaohe	Jilin	0.2057	0.7943	0.003	0.012	0.985	0.1418	0.002	0.8552	0.001	0.0083	0.0043	0.0023	0.9837	0.0013	0.0057	0.0023	0.003	0.003	0.985	0.001	0.1642	0.0023	0.001	0.0013	0.8282	0.0023	0.0007	0.0067	0.002	0.0017	0.975	0.002	0.004	0.004	0.0047	0.004	0.002	0.003	0.003	0.003	0.001	0.98	0.003	0.002	0.004
207	27-C6	H310	Linjiang	Baishan	0.6837	0.3163	0.308	0.689	0.003	0.6804	0.0641	0.0037	0.2518	0.5059	0.019	0.1969	0.004	0.2742	0.3028	0.1007	0.0147	0.3178	0.0107	0.2534	0.3119	0.0761	0.1995	0.0613	0.0053	0.0697	0.2762	0.1514	0.2914	0.2648	0.0043	0.08	0.0683	0.0223	0.1174	0.046	0.014	0.055	0.094	0.06	0.292	0.001	0.095	0.344	0.128
208	28-1	H85	Antu	Yanbian	0.2537	0.7463	0.635	0.238	0.127	0.1771	0.1427	0.1774	0.5028	0.0454	0.1827	0.0943	0.1721	0.5055	0.0293	0.1597	0.1557	0.0167	0.1967	0.442	0.1705	0.0267	0.008	0.143	0.1357	0.0023	0.5138	0.0419	0.01	0.4665	0.1489	0.1392	0.0073	0.1768	0.0093	0.018	0.187	0.001	0.009	0.007	0.006	0.152	0.008	0.613	0.005
209	28-2-1	H91	Wangqing	Yanbian	0.1693	0.8307	0.003	0.012	0.985	0.1443	0.0017	0.853	0.001	0.0107	0.0033	0.0027	0.982	0.0013	0.008	0.003	0.0023	0.005	0.981	0.0007	0.1645	0.003	0.0027	0.0013	0.8248	0.003	0.0007	0.0083	0.0027	0.0017	0.9683	0.003	0.0063	0.0037	0.006	0.005	0.001	0.002	0.006	0.003	0.002	0.975	0.004	0.002	0.004
210	28-2	H86	Jingyu	Baishan	0.9717	0.0283	0.015	0.974	0.011	0.9793	0.0083	0.0057	0.0067	0.9737	0.0103	0.0073	0.0047	0.004	0.9463	0.0233	0.0073	0.0137	0.0073	0.002	0.9057	0.0247	0.022	0.004	0.003	0.038	0.0027	0.8713	0.0053	0.0027	0.0033	0.011	0.0377	0.0057	0.063	0.879	0.003	0.022	0.038	0.03	0.003	0.002	0.019	0.004	0.827
211	28-3	H87	Fusong	Baishan	0.2243	0.7757	0.003	0.025	0.972	0.1518	0.0057	0.8415	0.001	0.0147	0.0083	0.0023	0.9733	0.0013	0.0107	0.0033	0.0053	0.004	0.976	0.0007	0.1698	0.0053	0.0013	0.0027	0.8158	0.0043	0.0007	0.0107	0.002	0.0013	0.962	0.0037	0.0057	0.007	0.0077	0.006	0.003	0.003	0.007	0.005	0.002	0.966	0.006	0.002	0.008
212	28-4	H88	Jian	Tonghua	0.7373	0.2627	0.173	0.723	0.104	0.7117	0.048	0.11	0.1303	0.6607	0.0967	0.0053	0.0993	0.138	0.6618	0.006	0.0713	0.0157	0.1216	0.1236	0.6615	0.0503	0.0127	0.0477	0.079	0.0107	0.1381	0.7042	0.0057	0.1332	0.0696	0.0087	0.0057	0.048	0.025	0.647	0.024	0.029	0.056	0.025	0.003	0.047	0.008	0.159	0.572
213	28-5	H89	Changbai	Baishan	0.2057	0.7943	0.003	0.011	0.986	0.1453	0.0027	0.851	0.001	0.01	0.0053	0.0023	0.981	0.0013	0.007	0.003	0.003	0.003	0.9837	0.0003	0.1673	0.0027	0.001	0.0013	0.8247	0.0023	0.0007	0.0077	0.002	0.0017	0.9714	0.0027	0.006	0.004	0.0047	0.003	0.001	0.004	0.004	0.003	0.001	0.976	0.005	0.002	0.004
214	28-6	H90	Jiangyuan	Baishan	0.7287	0.2713	0.163	0.725	0.112	0.5332	0.2212	0.1206	0.125	0.4388	0.3051	0.0033	0.122	0.1307	0.4403	0.0123	0.286	0.008	0.134	0.1193	0.4557	0.0803	0.0053	0.2155	0.0899	0.0133	0.1399	0.4168	0.0037	0.1347	0.0994	0.01	0.0067	0.2841	0.0447	0.24	0.292	0.028	0.148	0.006	0.003	0.096	0.023	0.165	0.153
215	28-C11	H315	Linjiang	Baishan	0.2707	0.7293	0.587	0.241	0.171	0.2408	0.0677	0.2178	0.4736	0.0641	0.0127	0.228	0.2043	0.491	0.0027	0.1267	0.0047	0.2357	0.211	0.4193	0.123	0.0293	0.1556	0.0493	0.1536	0.004	0.4851	0.0047	0.2309	0.4594	0.1728	0.1168	0.0023	0.0093	0.0037	0.003	0.003	0.002	0.001	0.001	0.231	0.171	0.002	0.587	0.002
216	29-10	H101	Jingyu	Baishan	0.4637	0.5363	0.459	0.458	0.083	0.2217	0.2803	0.1323	0.3657	0.0784	0.3949	0.0013	0.1254	0.3999	0.0737	0.0093	0.3807	0.0043	0.1493	0.3827	0.217	0.0153	0.0017	0.2711	0.1024	0.0023	0.3901	0.0893	0.0023	0.4052	0.1013	0.0083	0.0037	0.3729	0.017	0.048	0.369	0.001	0.009	0.002	0.001	0.109	0.01	0.452	0.049
217	29-1	H92	Fusong	Baishan	0.2907	0.7093	0.661	0.332	0.008	0.4907	0.0017	0.01	0.4977	0.3068	0.006	0.3257	0.004	0.3575	0.2971	0.5185	0.0033	0.0023	0.0123	0.1663	0.3151	0.3037	0.0013	0.0013	0.01	0.0093	0.3591	0.2386	0.0017	0.1658	0.002	0.5319	0.004	0.006	0.05	0.217	0.002	0.027	0.105	0.056	0.001	0.002	0.004	0.586	0.173
218	29-2	H93	Huadian	Jilin	0.883	0.117	0.124	0.874	0.002	0.6431	0.2581	0.0017	0.0971	0.5502	0.3488	0.007	0.0017	0.0924	0.5418	0.0403	0.3216	0.0087	0.0037	0.084	0.613	0.0217	0.004	0.251	0.002	0.011	0.0973	0.4857	0.0033	0.088	0.002	0.0213	0.032	0.326	0.0417	0.473	0.307	0.007	0.063	0.001	0.002	0.001	0.033	0.114	0.279
219	29-3	H94	Tonghua	Tonghua	0.617	0.383	0.277	0.599	0.123	0.5143	0.1337	0.138	0.214	0.4313	0.2053	0.007	0.136	0.2203	0.4593	0.0267	0.1597	0.005	0.1533	0.196	0.4542	0.0807	0.0113	0.1143	0.1023	0.012	0.2252	0.3815	0.0023	0.2133	0.1126	0.0263	0.0167	0.1762	0.071	0.176	0.196	0.003	0.027	0.143	0.001	0.119	0.067	0.268	0.144
220	29-4	H95	Changbai	Baishan	0.9857	0.0143	0.009	0.987	0.004	0.745	0.245	0.0027	0.0073	0.6619	0.3308	0.0017	0.0013	0.0043	0.6467	0.032	0.3087	0.005	0.005	0.0027	0.693	0.049	0.003	0.2287	0.0023	0.0193	0.0047	0.5662	0.0017	0.004	0.0013	0.0127	0.0644	0.3024	0.0474	0.46	0.301	0.024	0.094	0.023	0.001	0.001	0.089	0.007	0.384
221	29-5	H96	Jiangyuan	Baishan	0.598	0.402	0.32	0.581	0.099	0.436	0.1947	0.113	0.2563	0.3332	0.2616	0.0336	0.1166	0.2549	0.2104	0.1825	0.2432	0.0053	0.1321	0.2265	0.3427	0.0163	0.004	0.1856	0.0877	0.0994	0.2643	0.0347	0.003	0.2343	0.1137	0.0666	0.2763	0.263	0.0083	0.002	0.242	0.002	0.013	0.001	0.002	0.112	0.323	0.304	0.008
222	29-6	H97	Hunchun	Yanbian	0.1023	0.8977	0.676	0.03	0.294	0.0884	0.1041	0.2892	0.5183	0.003	0.1311	0.052	0.2888	0.5252	0.0023	0.1043	0.102	0.0093	0.3135	0.4685	0.1147	0.0077	0.005	0.0943	0.2435	0.001	0.5338	0.0033	0.0053	0.4942	0.2654	0.0997	0.001	0.1297	0.0013	0.001	0.111	0	0.001	0.001	0.005	0.264	0.001	0.615	0.001
223	29-7	H98	Linjiang	Baishan	0.8953	0.1047	0.097	0.9	0.003	0.751	0.17	0.0037	0.0753	0.6946	0.2334	0.0047	0.002	0.0654	0.7172	0.0103	0.2051	0.0117	0.0077	0.048	0.7358	0.0267	0.0077	0.1546	0.0037	0.006	0.0656	0.6967	0.006	0.0443	0.0017	0.012	0.007	0.18	0.0523	0.627	0.163	0.014	0.055	0.057	0.004	0.002	0.007	0.072	0.558
224	29-8	H99	Jiaohe	Jilin	0.2617	0.7383	0.623	0.238	0.139	0.1412	0.1988	0.1698	0.4902	0.0073	0.2613	0.0737	0.1653	0.4923	0.0033	0.1387	0.2421	0.0027	0.1814	0.4318	0.1613	0.011	0.0017	0.1923	0.127	0.001	0.5057	0.0087	0.0013	0.4559	0.148	0.1216	0.002	0.2602	0.0023	0.003	0.252	0.001	0.003	0.001	0.001	0.149	0.002	0.589	0.002
225	29-9	H100	Huinan	Tonghua	0.485	0.515	0.427	0.477	0.096	0.2142	0.2973	0.1436	0.3449	0.0716	0.4099	0.0023	0.1403	0.3759	0.0757	0.0077	0.3941	0.0063	0.1594	0.3568	0.2085	0.01	0.0037	0.2934	0.111	0.0063	0.3671	0.0694	0.003	0.3803	0.1171	0.0043	0.0063	0.3969	0.0227	0.016	0.397	0.001	0.025	0.009	0.001	0.118	0.005	0.429	0.023
226	29-C13	H317	Dunhua	Yanbian	0.8063	0.1937	0.092	0.782	0.126	0.717	0.0977	0.107	0.0783	0.4139	0.084	0.2603	0.159	0.0827	0.1791	0.0634	0.1124	0.4022	0.1891	0.0537	0.2783	0.1049	0.2574	0.0973	0.1269	0.0573	0.0779	0.176	0.3627	0.0607	0.1653	0.0613	0.011	0.0907	0.0723	0.187	0.028	0.04	0.032	0.07	0.366	0.143	0.007	0.129	0.172
227	30-10	H105	Jingyu	Baishan	0.9977	0.0023	0.002	0.995	0.003	0.9913	0.006	0.0017	0.001	0.9893	0.0077	0.0013	0.001	0.0007	0.9813	0.0063	0.0063	0.0027	0.003	0.0003	0.9753	0.0117	0.001	0.0027	0.0013	0.0077	0.0003	0.9423	0.001	0.001	0.001	0.0057	0.0123	0.0057	0.031	0.949	0.002	0.011	0.014	0.014	0.001	0.001	0.006	0.001	0.921
228	30-11	H106	Fusong	Baishan	0.9977	0.0023	0.002	0.995	0.003	0.9943	0.0037	0.001	0.001	0.9883	0.0063	0.0033	0.001	0.001	0.9714	0.0123	0.0047	0.0083	0.0027	0.0007	0.9667	0.0147	0.003	0.0023	0.0013	0.0117	0.0003	0.9173	0.0053	0.0007	0.001	0.0077	0.0277	0.0047	0.0357	0.922	0.002	0.015	0.022	0.017	0.003	0.001	0.016	0.001	0.892
229	30-12	H107	Changbai	Baishan	0.9973	0.0027	0.002	0.996	0.002	0.9947	0.003	0.001	0.0013	0.991	0.005	0.0017	0.001	0.0013	0.9863	0.004	0.003	0.004	0.0023	0.0003	0.9733	0.0147	0.0017	0.0017	0.001	0.0067	0.001	0.949	0.0023	0.0013	0.001	0.0103	0.0073	0.004	0.0247	0.939	0.002	0.011	0.025	0.015	0.001	0	0.005	0.002	0.904
230	30-13	H108	Jiangyuan	Baishan	0.9973	0.0027	0.002	0.996	0.002	0.994	0.004	0.001	0.001	0.9903	0.006	0.0013	0.001	0.0013	0.971	0.0187	0.0043	0.0037	0.002	0.0003	0.972	0.0123	0.0013	0.002	0.001	0.0103	0.001	0.926	0.002	0.001	0.001	0.0073	0.0286	0.005	0.029	0.927	0.002	0.014	0.019	0.02	0.001	0.001	0.015	0.002	0.905
231	30-16	H109	Antu	Yanbian	0.9973	0.0027	0.003	0.996	0.001	0.9943	0.0033	0.001	0.0013	0.989	0.0057	0.003	0.001	0.0013	0.983	0.0053	0.0037	0.0053	0.0017	0.001	0.977	0.0113	0.0023	0.002	0.001	0.0057	0.0007	0.9477	0.0027	0.0013	0.001	0.0073	0.01	0.0043	0.0256	0.948	0.001	0.01	0.015	0.014	0.001	0	0.008	0.002	0.916
232	30-17	H110	Linjiang	Baishan	0.9973	0.0027	0.003	0.996	0.002	0.994	0.004	0.001	0.001	0.99	0.006	0.0017	0.001	0.0013	0.9867	0.0033	0.0043	0.0033	0.002	0.0003	0.9737	0.014	0.0017	0.0013	0.001	0.0073	0.001	0.9433	0.0017	0.001	0.001	0.007	0.0083	0.0047	0.033	0.938	0.002	0.015	0.026	0.011	0.001	0.001	0.006	0.002	0.925
233	30-18	H111	Jingyu	Baishan	0.9977	0.0023	0.002	0.996	0.001	0.9937	0.004	0.001	0.0013	0.9887	0.0073	0.0017	0.001	0.0013	0.985	0.0047	0.004	0.0037	0.0023	0.0003	0.9726	0.0173	0.001	0.002	0.0007	0.0053	0.001	0.9484	0.002	0.001	0.001	0.006	0.0117	0.0057	0.0243	0.942	0.002	0.017	0.017	0.014	0.001	0	0.005	0.001	0.898
234	30-1	H102	Fusong	Baishan	0.9977	0.0023	0.002	0.997	0.001	0.993	0.005	0.001	0.001	0.987	0.0087	0.002	0.001	0.0013	0.9817	0.0063	0.005	0.0047	0.0017	0.0007	0.971	0.0163	0.0017	0.0033	0.0007	0.006	0.001	0.9444	0.0023	0.0013	0.001	0.007	0.0093	0.0057	0.029	0.943	0.002	0.01	0.016	0.019	0.001	0	0.007	0.002	0.898
235	30-20	H112	Changbai	Baishan	0.9973	0.0027	0.002	0.996	0.002	0.9937	0.0043	0.001	0.001	0.987	0.0083	0.0023	0.001	0.0013	0.985	0.0037	0.0047	0.0043	0.0023	0	0.9747	0.0127	0.0013	0.0023	0.001	0.007	0.001	0.9454	0.0013	0.001	0.001	0.0067	0.0087	0.0067	0.0293	0.943	0.003	0.013	0.018	0.015	0.001	0.001	0.006	0.002	0.907
236	30-21	H113	Wangqing	Yanbian	0.998	0.002	0.002	0.996	0.002	0.992	0.006	0.001	0.001	0.987	0.0093	0.002	0.001	0.0007	0.984	0.005	0.0053	0.0037	0.0017	0.0003	0.9744	0.0123	0.0017	0.0033	0.001	0.0063	0.001	0.9403	0.002	0.0007	0.001	0.0073	0.009	0.0067	0.033	0.936	0.002	0.013	0.018	0.021	0.001	0	0.008	0.001	0.9
237	30-22	H114	Jiangyuan	Baishan	0.998	0.002	0.002	0.996	0.002	0.994	0.004	0.001	0.001	0.9907	0.0063	0.0013	0.001	0.0007	0.9833	0.007	0.0043	0.0027	0.0027	0	0.9756	0.012	0.001	0.0017	0.001	0.0083	0.0003	0.9453	0.0017	0.0007	0.001	0.007	0.013	0.005	0.0263	0.942	0.001	0.012	0.019	0.014	0.001	0.001	0.009	0.001	0.894
238	30-24	H115	Linjiang	Baishan	0.998	0.002	0.002	0.996	0.002	0.9877	0.01	0.0013	0.001	0.9797	0.0163	0.0017	0.001	0.0013	0.9783	0.0037	0.0113	0.0037	0.0027	0.0003	0.9683	0.015	0.002	0.0057	0.001	0.007	0.001	0.942	0.002	0.0007	0.001	0.008	0.0093	0.0107	0.0263	0.94	0.004	0.012	0.02	0.017	0.002	0.001	0.004	0.001	0.917
239	30-25	H116	Jingyu	Baishan	0.9973	0.0027	0.004	0.995	0.001	0.25	0.748	0.001	0.001	0.0227	0.9733	0.0013	0.001	0.0017	0.0213	0.0043	0.9673	0.004	0.002	0.001	0.261	0.0057	0.0013	0.725	0.001	0.005	0.001	0.0173	0.0017	0.0017	0.001	0.0043	0.0073	0.9567	0.01	0.008	0.965	0.005	0.008	0.005	0.001	0	0.006	0.002	0.009
240	30-26	H293	Hunchun	Yanbian	0.9973	0.0027	0.003	0.996	0.001	0.2487	0.749	0.001	0.0013	0.0177	0.9787	0.0013	0.001	0.0013	0.0217	0.0037	0.9684	0.0037	0.0017	0.001	0.2603	0.0053	0.0017	0.7264	0.0013	0.004	0.001	0.013	0.0017	0.0013	0.001	0.003	0.0057	0.967	0.0073	0.008	0.964	0.006	0.009	0.006	0.001	0	0.004	0.002	0.01
241	30-27	H117	Fusong	Baishan	0.9977	0.0023	0.003	0.996	0.001	0.2478	0.7502	0.001	0.001	0.0177	0.978	0.0023	0.001	0.001	0.0177	0.0053	0.969	0.0057	0.0017	0.0007	0.2596	0.0047	0.0017	0.7284	0.001	0.004	0.0007	0.0117	0.0037	0.001	0.001	0.0033	0.0077	0.964	0.0077	0.007	0.964	0.006	0.005	0.006	0.002	0	0.008	0.001	0.006
242	30-28	H118	Jian	Tonghua	0.9973	0.0027	0.004	0.995	0.001	0.2393	0.7587	0.001	0.001	0.0107	0.9857	0.0017	0.0007	0.0013	0.0103	0.0027	0.9807	0.004	0.0017	0.0007	0.2517	0.004	0.0017	0.7383	0.001	0.0027	0.0007	0.0123	0.0023	0.0013	0.001	0.0027	0.0033	0.9717	0.0053	0.007	0.976	0.002	0.006	0.003	0.001	0	0.004	0.002	0.006
243	30-2	H103	Dunhua	Yanbian	0.9973	0.0027	0.003	0.996	0.001	0.9903	0.0073	0.001	0.0013	0.9857	0.0107	0.0013	0.001	0.0013	0.9807	0.0053	0.0077	0.0037	0.0023	0.0003	0.9693	0.0167	0.0013	0.004	0.001	0.0067	0.001	0.9423	0.002	0.001	0.001	0.0063	0.0113	0.007	0.029	0.942	0.004	0.012	0.015	0.016	0.001	0.001	0.009	0.002	0.918
244	30-30	H119	Changbai	Baishan	0.9973	0.0027	0.003	0.996	0.001	0.2452	0.7531	0.0007	0.001	0.016	0.9793	0.0023	0.001	0.0013	0.017	0.003	0.971	0.006	0.002	0.001	0.2557	0.006	0.002	0.7303	0.001	0.004	0.001	0.0123	0.0033	0.001	0.001	0.0023	0.0057	0.965	0.0093	0.006	0.967	0.004	0.008	0.007	0.002	0	0.004	0.002	0.007
245	30-31	H120	Jiangyuan	Baishan	0.9973	0.0027	0.004	0.996	0.001	0.2357	0.7623	0.001	0.001	0.0077	0.989	0.0013	0.001	0.001	0.0057	0.002	0.9867	0.003	0.0017	0.001	0.2495	0.0023	0.001	0.7432	0.001	0.002	0.001	0.0063	0.002	0.0013	0.001	0.0023	0.0017	0.9814	0.004	0.002	0.986	0.001	0.004	0.002	0.001	0	0.003	0.002	0.004
246	30-32	H121	Antu	Yanbian	0.9973	0.0027	0.003	0.996	0.001	0.252	0.746	0.001	0.001	0.0203	0.9756	0.0017	0.001	0.0013	0.018	0.0033	0.9714	0.0037	0.0027	0.001	0.261	0.005	0.0013	0.7267	0.001	0.0043	0.0007	0.014	0.0017	0.001	0.001	0.0057	0.0057	0.9617	0.0093	0.014	0.96	0.004	0.005	0.008	0.002	0.001	0.005	0.002	0.008
247	30-33	H122	Linjiang	Baishan	0.997	0.003	0.004	0.995	0.001	0.246	0.752	0.001	0.001	0.0143	0.9813	0.002	0.001	0.0013	0.0153	0.0033	0.973	0.005	0.0023	0.001	0.2563	0.0053	0.0017	0.7307	0.001	0.004	0.001	0.0127	0.0023	0.0017	0.001	0.003	0.005	0.965	0.0093	0.008	0.967	0.005	0.007	0.006	0.002	0	0.003	0.002	0.004
248	30-34	H123	Huadian	Jilin	0.9973	0.0027	0.003	0.996	0.001	0.2499	0.7484	0.0007	0.001	0.0183	0.9773	0.002	0.0013	0.001	0.0187	0.004	0.9697	0.0047	0.002	0.001	0.2617	0.004	0.0017	0.726	0.001	0.0047	0.001	0.0107	0.003	0.0013	0.001	0.0037	0.009	0.963	0.0083	0.006	0.96	0.006	0.01	0.007	0.002	0	0.007	0.001	0.01
249	30-35	H124	Jingyu	Baishan	0.9973	0.0027	0.003	0.996	0.001	0.2417	0.7563	0.001	0.001	0.014	0.9823	0.0013	0.001	0.0013	0.011	0.002	0.9813	0.003	0.0017	0.001	0.2543	0.003	0.001	0.7357	0.001	0.004	0.001	0.01	0.0017	0.001	0.001	0.002	0.0037	0.9737	0.007	0.004	0.975	0.002	0.006	0.005	0.001	0	0.004	0.001	0.007
250	30-36	H294	Fusong	Baishan	0.9973	0.0027	0.004	0.996	0.001	0.2482	0.7501	0.0007	0.001	0.0153	0.981	0.0013	0.001	0.0013	0.0153	0.0043	0.9743	0.0033	0.0017	0.001	0.2593	0.0037	0.0013	0.73	0.001	0.004	0.0007	0.0137	0.0013	0.0013	0.0007	0.0023	0.007	0.9663	0.0073	0.006	0.967	0.005	0.009	0.003	0.001	0	0.006	0.002	0.005
251	30-37	H125	Wangqing	Yanbian	0.9977	0.0023	0.004	0.995	0.001	0.2437	0.7533	0.0017	0.0013	0.0143	0.982	0.0013	0.001	0.0013	0.0147	0.003	0.9754	0.0037	0.0023	0.001	0.2549	0.0047	0.0017	0.7334	0.001	0.0033	0.001	0.0116	0.002	0.0013	0.001	0.0027	0.0037	0.97	0.0077	0.005	0.972	0.005	0.006	0.004	0.002	0.001	0.003	0.002	0.005
252	30-38	H126	Changbai	Baishan	0.9973	0.0027	0.003	0.996	0.001	0.2362	0.7618	0.001	0.001	0.0097	0.9853	0.0027	0.001	0.0013	0.01	0.0027	0.9793	0.0053	0.002	0.0007	0.248	0.0037	0.002	0.742	0.001	0.0023	0.001	0.0097	0.003	0.001	0.001	0.0027	0.002	0.9753	0.0053	0.004	0.98	0.002	0.004	0.003	0.002	0	0.002	0.002	0.005
253	30-39	H127	Hunchun	Yanbian	0.9973	0.0027	0.003	0.996	0.001	0.241	0.757	0.001	0.001	0.011	0.985	0.0017	0.001	0.0013	0.0097	0.0023	0.9823	0.0033	0.0017	0.0007	0.2529	0.0033	0.0013	0.7388	0.001	0.0017	0.001	0.0097	0.002	0.0013	0.001	0.0027	0.0027	0.9754	0.0053	0.004	0.98	0.003	0.003	0.004	0.002	0	0.002	0.002	0.006
254	30-3	H291	Jiangyuan	Baishan	0.998	0.002	0.002	0.996	0.001	0.9923	0.0057	0.001	0.001	0.9877	0.0087	0.0013	0.001	0.0013	0.978	0.009	0.0073	0.0033	0.0017	0.0007	0.9703	0.0143	0.001	0.0023	0.001	0.0107	0.0003	0.93	0.002	0.0007	0.001	0.0053	0.0213	0.0057	0.034	0.927	0.003	0.014	0.024	0.016	0.001	0	0.013	0.001	0.913
255	30-40	H128	Linjiang	Baishan	0.9977	0.0023	0.003	0.996	0.001	0.2413	0.757	0.0007	0.001	0.0107	0.985	0.0023	0.001	0.001	0.011	0.003	0.977	0.0057	0.0023	0.001	0.2523	0.003	0.002	0.7377	0.001	0.003	0.001	0.0083	0.0027	0.0013	0.001	0.0023	0.005	0.9747	0.0047	0.005	0.974	0.005	0.005	0.004	0.002	0	0.003	0.002	0.006
256	30-41	H129	Jingyu	Baishan	0.9977	0.0023	0.003	0.996	0.001	0.2443	0.7537	0.001	0.001	0.0127	0.9837	0.0017	0.0007	0.0013	0.012	0.0027	0.979	0.004	0.0017	0.0007	0.256	0.0037	0.0017	0.7343	0.0007	0.0027	0.001	0.01	0.0023	0.001	0.001	0.0027	0.0047	0.9723	0.006	0.004	0.978	0.004	0.004	0.003	0.002	0	0.004	0.001	0.006
257	30-42	H130	Jiaohe	Jilin	0.9973	0.0027	0.003	0.995	0.001	0.245	0.753	0.001	0.001	0.0123	0.984	0.0013	0.001	0.0013	0.0137	0.003	0.9773	0.0037	0.0017	0.0007	0.2567	0.004	0.0017	0.732	0.001	0.0037	0.001	0.0103	0.002	0.0013	0.0007	0.0033	0.0037	0.9723	0.0063	0.007	0.969	0.004	0.005	0.005	0.002	0.001	0.005	0.002	0.005
258	30-43	H131	Fusong	Baishan	0.9973	0.0027	0.004	0.995	0.001	0.2401	0.7576	0.001	0.0013	0.012	0.984	0.0017	0.001	0.0013	0.012	0.003	0.978	0.0043	0.002	0.0007	0.253	0.0043	0.002	0.7363	0.001	0.0023	0.001	0.009	0.002	0.0013	0.0007	0.003	0.0027	0.9757	0.0057	0.005	0.975	0.004	0.005	0.005	0.002	0.001	0.002	0.002	0.006
259	30-4	H292	Changbai	Baishan	0.9977	0.0023	0.002	0.997	0.001	0.9947	0.0033	0.001	0.001	0.9917	0.0053	0.001	0.001	0.001	0.98	0.0124	0.0033	0.0023	0.0017	0.0003	0.9733	0.011	0.001	0.0013	0.001	0.012	0.0003	0.9367	0.001	0.001	0.001	0.006	0.023	0.005	0.0263	0.927	0.002	0.013	0.017	0.026	0.001	0.001	0.013	0.001	0.883
260	30-7	H104	Jiangyuan	Baishan	0.998	0.002	0.002	0.997	0.001	0.9933	0.0047	0.001	0.001	0.989	0.0073	0.0017	0.001	0.001	0.982	0.007	0.0057	0.0033	0.002	0	0.976	0.012	0.0017	0.002	0.001	0.0067	0.0007	0.9377	0.0013	0.001	0.001	0.008	0.0173	0.0057	0.028	0.921	0.003	0.019	0.027	0.015	0.001	0.001	0.012	0.001	0.92
261	30-C15	H319	Linjiang	Baishan	0.9933	0.0067	0.004	0.993	0.003	0.9327	0.063	0.0023	0.002	0.7956	0.0223	0.1777	0.002	0.0023	0.681	0.007	0.015	0.2903	0.0053	0.0013	0.7102	0.037	0.1819	0.0549	0.0027	0.0117	0.0017	0.5709	0.2663	0.0017	0.002	0.0117	0.0157	0.0204	0.1114	0.464	0.004	0.052	0.156	0.033	0.27	0.001	0.017	0.003	0.433
262	31-C16	H320	Jingyu	Baishan	0.5437	0.4563	0.356	0.543	0.101	0.5157	0.0664	0.139	0.279	0.2878	0.0383	0.1963	0.1479	0.3297	0.081	0.0913	0.0293	0.3057	0.189	0.3037	0.2244	0.025	0.197	0.0627	0.1366	0.0243	0.33	0.056	0.2822	0.3319	0.1414	0.0524	0.072	0.037	0.027	0.019	0.011	0.005	0.024	0.026	0.28	0.122	0.112	0.401	0.023
263	32-C17	H321	Fusong	Baishan	0.993	0.007	0.004	0.992	0.004	0.928	0.0663	0.0027	0.003	0.7827	0.039	0.1733	0.0023	0.0027	0.6545	0.0267	0.0307	0.2831	0.004	0.001	0.7081	0.03	0.1769	0.0603	0.0027	0.0197	0.0023	0.5524	0.2573	0.0017	0.002	0.0203	0.037	0.034	0.0953	0.334	0.011	0.051	0.199	0.091	0.261	0.001	0.047	0.005	0.467
264	33-C21	H325	Tonghua	Tonghua	0.997	0.003	0.003	0.995	0.002	0.93	0.0667	0.002	0.0013	0.7928	0.0397	0.1642	0.002	0.0013	0.6698	0.0233	0.0337	0.2689	0.0033	0.001	0.735	0.0233	0.1706	0.0577	0.0013	0.0107	0.0013	0.5068	0.2503	0.0013	0.0013	0.0223	0.0601	0.0397	0.1182	0.424	0.018	0.027	0.142	0.071	0.253	0.001	0.061	0.003	0.285
265	34-C23	H327	Huinan	Tonghua	0.9907	0.0093	0.004	0.978	0.018	0.9287	0.058	0.0117	0.0017	0.795	0.0167	0.1747	0.0113	0.0023	0.67	0.0093	0.0127	0.284	0.023	0.001	0.6932	0.0457	0.1794	0.0507	0.0107	0.0183	0.002	0.6037	0.26	0.002	0.01	0.01	0.0237	0.0147	0.076	0.553	0.004	0.027	0.087	0.052	0.261	0.005	0.009	0.003	0.436
266	35-C24	H328	Jian	Tonghua	0.789	0.211	0.175	0.805	0.019	0.7547	0.0869	0.0183	0.14	0.5573	0.0717	0.205	0.0177	0.1484	0.3912	0.0563	0.065	0.3232	0.0453	0.1189	0.3826	0.0926	0.2452	0.09	0.032	0.0343	0.1233	0.2776	0.291	0.1277	0.0243	0.0537	0.0293	0.0773	0.119	0.155	0.016	0.03	0.208	0.061	0.296	0.012	0.031	0.192	0.081
267	44	H132	Changbai	Baishan	0.9973	0.0027	0.003	0.996	0.001	0.231	0.7673	0.0007	0.001	0.007	0.9883	0.0023	0.001	0.0013	0.0057	0.002	0.984	0.006	0.0017	0.0007	0.2452	0.002	0.002	0.7478	0.0007	0.0013	0.001	0.0053	0.004	0.001	0.001	0.002	0.0023	0.98	0.0043	0.003	0.984	0.002	0.003	0.002	0.002	0	0.002	0.002	0.002
268	45	H133	Jiangyuan	Baishan	0.9973	0.0027	0.003	0.996	0.001	0.2433	0.7547	0.001	0.001	0.0133	0.9833	0.0013	0.0007	0.0013	0.0137	0.0037	0.9763	0.0037	0.0017	0.001	0.2573	0.0033	0.0013	0.733	0.0007	0.0033	0.001	0.0117	0.002	0.0013	0.001	0.003	0.005	0.9707	0.0053	0.006	0.972	0.004	0.007	0.004	0.001	0	0.004	0.002	0.005
269	46	H134	Dunhua	Yanbian	0.9973	0.0027	0.003	0.996	0.001	0.2443	0.7537	0.001	0.001	0.0133	0.983	0.0013	0.001	0.0013	0.0113	0.0033	0.9797	0.0033	0.0017	0.0007	0.2572	0.0043	0.001	0.7331	0.001	0.0023	0.001	0.0087	0.0017	0.0013	0.0007	0.0037	0.0037	0.974	0.0063	0.006	0.972	0.004	0.005	0.005	0.001	0.001	0.005	0.002	0.005
270	47	H135	Linjiang	Baishan	0.9973	0.0027	0.004	0.995	0.001	0.2452	0.7531	0.0007	0.001	0.014	0.9827	0.0013	0.001	0.001	0.0147	0.003	0.976	0.0033	0.002	0.001	0.2593	0.005	0.0013	0.7297	0.001	0.0027	0.001	0.0113	0.002	0.0013	0.0007	0.004	0.004	0.9707	0.006	0.004	0.976	0.003	0.006	0.005	0.001	0	0.003	0.002	0.005
271	48	H136	Huadian	Jilin	0.9973	0.0027	0.003	0.996	0.001	0.2443	0.7533	0.0007	0.0017	0.0153	0.9813	0.0013	0.0007	0.0013	0.0127	0.0047	0.9767	0.0033	0.0017	0.001	0.2563	0.0033	0.0013	0.734	0.001	0.003	0.001	0.0117	0.0017	0.001	0.001	0.003	0.0067	0.9673	0.0077	0.005	0.974	0.004	0.004	0.004	0.001	0	0.005	0.002	0.005
272	49-C25	H329	Jingyu	Baishan	0.6633	0.3367	0.221	0.65	0.128	0.6158	0.0743	0.1376	0.1723	0.3838	0.066	0.1897	0.1666	0.1939	0.2023	0.0633	0.057	0.2996	0.2066	0.1713	0.313	0.0463	0.1967	0.0797	0.1407	0.024	0.1997	0.1618	0.2715	0.1855	0.1671	0.0507	0.0307	0.0717	0.061	0.107	0.029	0.025	0.078	0.045	0.276	0.149	0.036	0.256	0.148
273	50-C26	H330	Fusong	Baishan	0.5373	0.4627	0.394	0.572	0.034	0.5507	0.0694	0.0623	0.3176	0.3159	0.0497	0.1967	0.073	0.3647	0.0957	0.091	0.0453	0.3074	0.1294	0.3311	0.23	0.0277	0.199	0.0807	0.084	0.0143	0.3643	0.078	0.2797	0.356	0.05	0.0806	0.0253	0.0483	0.082	0.052	0.031	0.029	0.034	0.046	0.28	0.039	0.041	0.449	0.076
274	51-C27	H331	Tonghua	Tonghua	0.3993	0.6007	0.445	0.368	0.187	0.368	0.066	0.196	0.37	0.1533	0.035	0.1724	0.2291	0.4101	0.0127	0.0613	0.0253	0.2693	0.2577	0.3737	0.1573	0.0083	0.1747	0.0587	0.1777	0.0057	0.4177	0.0163	0.2513	0.3933	0.2273	0.0587	0.0047	0.039	0.0093	0.008	0.009	0.002	0.004	0.004	0.256	0.217	0.004	0.495	0.012
275	52-C28	H332	Changbai	Baishan	0.503	0.497	0.347	0.468	0.185	0.4577	0.066	0.197	0.2793	0.1983	0.0483	0.2107	0.229	0.3137	0.038	0.088	0.0247	0.305	0.2614	0.283	0.1902	0.0223	0.1996	0.0664	0.1842	0.011	0.3263	0.0537	0.2794	0.3008	0.2197	0.074	0.0083	0.0393	0.0247	0.019	0.009	0.024	0.032	0.007	0.286	0.223	0.011	0.388	0.017
276	53-C35	H338	Jiangyuan	Baishan	0.488	0.512	0.462	0.518	0.02	0.4695	0.092	0.069	0.3695	0.1992	0.132	0.2044	0.0584	0.406	0.034	0.097	0.1133	0.2879	0.1026	0.3652	0.1903	0.015	0.1823	0.1304	0.0637	0.0143	0.4039	0.046	0.264	0.393	0.0327	0.0873	0.014	0.143	0.02	0.022	0.143	0.002	0.031	0.003	0.269	0.015	0.012	0.502	0.039
277	54-C36	H339	Antu	Yanbian	0.4567	0.5433	0.48	0.5	0.02	0.4427	0.1013	0.0717	0.3843	0.1423	0.133	0.2523	0.0667	0.4057	0.0197	0.1477	0.0757	0.2923	0.1183	0.3463	0.1628	0.043	0.1899	0.1229	0.0796	0.005	0.3968	0.0277	0.2692	0.3739	0.0436	0.1296	0.005	0.1356	0.0153	0.042	0.104	0.006	0.005	0.003	0.279	0.037	0.007	0.516	0.011
278	55-C37	H340	Wangqing	Yanbian	0.7277	0.2723	0.227	0.747	0.026	0.6911	0.0986	0.0193	0.191	0.4126	0.114	0.24	0.0223	0.2111	0.1854	0.0403	0.1274	0.3885	0.0694	0.1891	0.2821	0.0643	0.2469	0.1312	0.0293	0.037	0.2092	0.178	0.3518	0.1977	0.032	0.0487	0.0113	0.1144	0.0661	0.195	0.055	0.029	0.051	0.037	0.354	0.012	0.005	0.263	0.141
279	56-C38	H341	Linjiang	Baishan	0.4887	0.5113	0.373	0.475	0.152	0.4574	0.0659	0.1776	0.2991	0.2087	0.0333	0.2037	0.214	0.3403	0.024	0.0749	0.0223	0.3175	0.2552	0.3062	0.181	0.016	0.2079	0.067	0.1759	0.0107	0.3415	0.0483	0.2885	0.3241	0.2119	0.0646	0.0087	0.0306	0.0233	0.026	0.013	0.005	0.011	0.008	0.295	0.211	0.005	0.425	0.023
280	61-C1	H305	Hunchun	Yanbian	0.4663	0.5337	0.35	0.424	0.226	0.4239	0.0667	0.2289	0.2806	0.1763	0.0333	0.1933	0.274	0.323	0.0197	0.0531	0.019	0.306	0.3073	0.295	0.1687	0.0093	0.2021	0.0607	0.2298	0.0093	0.3201	0.0217	0.283	0.322	0.2763	0.0437	0.0077	0.0307	0.015	0.007	0.006	0.006	0.004	0.006	0.29	0.273	0.008	0.399	0.016
281	62-C2	H306	Jingyu	Baishan	0.8673	0.1327	0.123	0.873	0.005	0.829	0.0697	0.0057	0.0957	0.6573	0.0193	0.2247	0.0063	0.0923	0.5095	0.0547	0.0147	0.3451	0.012	0.064	0.5279	0.08	0.2238	0.0609	0.009	0.0123	0.086	0.3825	0.3146	0.068	0.0043	0.0623	0.0187	0.0167	0.1331	0.21	0.005	0.019	0.218	0.084	0.319	0.003	0.009	0.133	0.262
282	63-C4	H308	Dunhua	Yanbian	0.6933	0.3067	0.276	0.709	0.015	0.7086	0.0607	0.0123	0.2184	0.5442	0.0123	0.1991	0.0107	0.2337	0.3725	0.0593	0.011	0.3149	0.0327	0.2096	0.3695	0.1061	0.2035	0.055	0.0157	0.021	0.2292	0.2368	0.2871	0.2201	0.0113	0.061	0.015	0.013	0.1557	0.177	0.004	0.025	0.158	0.043	0.291	0.007	0.009	0.287	0.154
283	64-C8	H312	Fusong	Baishan	0.4463	0.5537	0.369	0.412	0.218	0.3996	0.075	0.2258	0.2996	0.1583	0.025	0.2098	0.2678	0.3391	0.0097	0.03	0.017	0.3347	0.2993	0.3093	0.1553	0.005	0.2168	0.0633	0.2151	0.0087	0.3358	0.0203	0.3112	0.3296	0.2652	0.0354	0.0037	0.0274	0.0073	0.007	0.008	0.002	0.004	0.005	0.313	0.255	0.002	0.404	0.006
284	65-C9	H313	Antu	Yanbian	0.9753	0.0247	0.026	0.97	0.004	0.8283	0.1424	0.0027	0.0267	0.6021	0.1681	0.2018	0.003	0.025	0.4787	0.0067	0.1607	0.33	0.0053	0.0187	0.4931	0.1091	0.2081	0.1484	0.0033	0.0123	0.0257	0.3774	0.2996	0.0153	0.0027	0.0207	0.0123	0.1625	0.1094	0.355	0.083	0.058	0.072	0.081	0.303	0.002	0.007	0.039	0.115
285	66-C10	H314	Changbai	Baishan	0.674	0.326	0.277	0.696	0.026	0.659	0.0799	0.0377	0.2234	0.4277	0.0623	0.2067	0.053	0.2503	0.2304	0.051	0.0437	0.3373	0.111	0.2267	0.3281	0.0403	0.2143	0.0786	0.066	0.02	0.2526	0.2363	0.3032	0.2423	0.0573	0.0346	0.0137	0.0473	0.0653	0.159	0.013	0.007	0.104	0.061	0.307	0.029	0.012	0.308	0.233
286	67-C12	H316	Huinan	Tonghua	0.9883	0.0117	0.008	0.984	0.008	0.929	0.0637	0.0043	0.003	0.778	0.0107	0.2043	0.004	0.003	0.633	0.0127	0.0083	0.334	0.0103	0.0017	0.6389	0.0667	0.2087	0.0587	0.0043	0.02	0.0027	0.4905	0.3044	0.0023	0.004	0.0277	0.0213	0.012	0.1377	0.487	0.003	0.038	0.089	0.05	0.305	0.002	0.021	0.004	0.331
287	68-C19	H323	Jiangyuan	Baishan	0.933	0.067	0.029	0.952	0.019	0.8886	0.0783	0.0117	0.0213	0.7207	0.0617	0.1863	0.0107	0.0207	0.6067	0.0087	0.045	0.3057	0.0203	0.0137	0.5663	0.0963	0.1957	0.076	0.009	0.0403	0.0163	0.498	0.276	0.0137	0.0063	0.0317	0.0097	0.04	0.1247	0.47	0.015	0.065	0.082	0.056	0.276	0.004	0.005	0.028	0.354
288	69-C29	H333	Wangqing	Yanbian	0.8827	0.1173	0.098	0.892	0.01	0.8551	0.0639	0.008	0.073	0.6998	0.02	0.1929	0.006	0.0814	0.4996	0.0683	0.013	0.3192	0.0167	0.0833	0.4918	0.1187	0.2048	0.0567	0.0077	0.0387	0.0817	0.3092	0.2922	0.0887	0.0057	0.021	0.1284	0.0233	0.1314	0.187	0.007	0.019	0.205	0.145	0.291	0.004	0.04	0.101	0.128
289	70-C30	H334	Linjiang	Baishan	0.5753	0.4247	0.333	0.58	0.087	0.5403	0.0733	0.1303	0.256	0.273	0.0577	0.2234	0.1347	0.3111	0.076	0.0407	0.0227	0.3632	0.2087	0.2888	0.2065	0.021	0.2323	0.0774	0.1277	0.024	0.3111	0.0787	0.3307	0.3177	0.1347	0.03	0.0303	0.0347	0.0433	0.037	0.009	0.023	0.025	0.024	0.335	0.127	0.025	0.395	0.047
290	71-C33	H336	Jingyu	Baishan	0.957	0.043	0.021	0.969	0.01	0.8613	0.1167	0.0077	0.0143	0.6592	0.127	0.1924	0.009	0.0123	0.5033	0.0273	0.135	0.31	0.0167	0.0077	0.5042	0.0861	0.2009	0.1431	0.0077	0.047	0.011	0.3949	0.2819	0.01	0.009	0.0373	0.03	0.1286	0.1083	0.276	0.087	0.079	0.113	0.111	0.285	0.004	0.022	0.022	0.289
291	72-C41	H342	Fusong	Baishan	0.9953	0.0047	0.003	0.992	0.005	0.9223	0.0723	0.0033	0.002	0.7716	0.0347	0.1888	0.003	0.002	0.6473	0.0093	0.0253	0.3093	0.0073	0.0013	0.6612	0.059	0.1945	0.0683	0.0023	0.0133	0.0013	0.5352	0.2811	0.0017	0.003	0.0147	0.0363	0.0303	0.0977	0.392	0.011	0.05	0.163	0.077	0.282	0.002	0.021	0.003	0.338
292	73-C14	H318	Changbai	Baishan	0.6773	0.3227	0.231	0.665	0.104	0.6493	0.0617	0.104	0.185	0.4181	0.0397	0.227	0.1273	0.188	0.2817	0.1003	0.024	0.2946	0.1467	0.1527	0.3552	0.0936	0.1898	0.061	0.0994	0.011	0.19	0.2691	0.2694	0.16	0.116	0.0924	0.0113	0.0367	0.045	0.251	0.011	0.009	0.091	0.014	0.272	0.098	0.007	0.247	0.255
293	73	H137	Jian	Tonghua	0.9973	0.0027	0.002	0.996	0.001	0.996	0.002	0.001	0.001	0.9923	0.003	0.0023	0.001	0.0013	0.6637	0.3267	0.0023	0.005	0.002	0.0003	0.6667	0.005	0.0013	0.001	0.001	0.3243	0.0007	0.0167	0.003	0.001	0.001	0.004	0.96	0.004	0.0103	0.012	0.003	0.008	0.006	0.01	0.001	0	0.959	0.002	0.009
294	74-C18	H322	Jiangyuan	Baishan	0.8357	0.1643	0.073	0.831	0.096	0.7934	0.0696	0.0903	0.0467	0.6168	0.036	0.1899	0.118	0.0393	0.4917	0.0187	0.0243	0.3043	0.1457	0.0153	0.3968	0.1492	0.2196	0.0594	0.0943	0.055	0.0257	0.3935	0.2731	0.023	0.1274	0.023	0.0117	0.033	0.1154	0.362	0.012	0.04	0.135	0.009	0.275	0.094	0.006	0.066	0.318
295	75-C20	H324	Tonghua	Tonghua	0.4503	0.5497	0.425	0.435	0.14	0.4672	0.0477	0.153	0.3321	0.2113	0.0127	0.2142	0.1932	0.3685	0.0407	0.1171	0.0063	0.2888	0.2254	0.3218	0.1878	0.0223	0.191	0.044	0.1647	0.0113	0.3789	0.0639	0.2654	0.3427	0.1792	0.1049	0.0053	0.0123	0.0263	0.033	0.003	0.007	0.029	0.024	0.269	0.168	0.008	0.459	0.026
296	75	H138	Linjiang	Baishan	0.998	0.002	0.002	0.996	0.002	0.9963	0.002	0.001	0.0007	0.9923	0.003	0.0023	0.001	0.0013	0.662	0.328	0.0027	0.0053	0.0017	0.0003	0.6667	0.004	0.0017	0.001	0.001	0.3253	0.0003	0.014	0.0033	0.001	0.001	0.0023	0.967	0.0033	0.008	0.008	0.001	0.003	0.004	0.005	0.002	0	0.975	0.001	0.007
297	76-C22	H326	Jingyu	Baishan	0.9963	0.0037	0.003	0.993	0.004	0.929	0.0667	0.0023	0.002	0.7879	0.014	0.1941	0.0023	0.0017	0.6231	0.0393	0.015	0.3169	0.004	0.0017	0.6657	0.0404	0.1999	0.0594	0.002	0.0317	0.001	0.4048	0.2948	0.0013	0.002	0.031	0.0894	0.0183	0.1584	0.28	0.009	0.074	0.169	0.123	0.294	0.001	0.047	0.002	0.293
298	76	H295	Jiaohe	Jilin	0.9973	0.0027	0.003	0.996	0.001	0.9963	0.0017	0.001	0.001	0.9937	0.0027	0.0013	0.001	0.0013	0.667	0.3257	0.0013	0.0033	0.002	0.0007	0.6683	0.0073	0.001	0.001	0.001	0.3203	0.001	0.0266	0.002	0.001	0.001	0.004	0.9427	0.0033	0.0193	0.016	0.001	0.007	0.009	0.012	0.002	0.001	0.95	0.002	0.011
299	77-C31	H335	Fusong	Baishan	0.3583	0.6417	0.487	0.33	0.183	0.3083	0.0713	0.222	0.3983	0.1227	0.032	0.169	0.2323	0.444	0.007	0.0313	0.0167	0.2683	0.265	0.4117	0.1435	0.0027	0.1737	0.0554	0.1863	0.0047	0.4338	0.0067	0.2543	0.4481	0.2236	0.035	0.0067	0.021	0.0047	0.003	0.005	0.001	0.003	0.001	0.247	0.212	0.005	0.522	0.002
300	77	H139	Changbai	Baishan	0.9973	0.0027	0.002	0.996	0.002	0.9947	0.003	0.0013	0.001	0.992	0.004	0.002	0.001	0.001	0.6623	0.3263	0.0027	0.0057	0.0027	0.0003	0.664	0.004	0.0023	0.0017	0.001	0.3267	0.0003	0.0177	0.003	0.0007	0.001	0.0037	0.9583	0.0057	0.01	0.008	0.004	0.008	0.006	0.004	0.002	0	0.967	0.001	0.014
301	78-C34	H337	Jiangyuan	Baishan	0.3543	0.6457	0.515	0.35	0.135	0.3673	0.06	0.1667	0.406	0.136	0.01	0.2251	0.1807	0.4482	0.009	0.0973	0.0057	0.2957	0.1997	0.3927	0.15	0.01	0.1954	0.0543	0.1407	0.0057	0.4438	0.0207	0.2825	0.4307	0.1619	0.086	0.0037	0.009	0.0057	0.009	0.002	0.001	0.003	0.005	0.28	0.155	0.002	0.542	0.006
302	78	H140	Hunchun	Yanbian	0.9973	0.0027	0.002	0.996	0.002	0.9947	0.0033	0.001	0.001	0.9917	0.0043	0.002	0.001	0.001	0.674	0.3163	0.0037	0.0037	0.002	0.0003	0.6697	0.0087	0.002	0.0023	0.0007	0.3157	0.001	0.0383	0.003	0.0013	0.001	0.007	0.915	0.0083	0.026	0.017	0.003	0.011	0.02	0.018	0.002	0	0.929	0.001	0.02
303	79-C42	H343	Linjiang	Baishan	0.6633	0.3367	0.219	0.641	0.14	0.5763	0.0963	0.1397	0.1877	0.2797	0.1103	0.2137	0.1773	0.219	0.0707	0.0514	0.1131	0.3441	0.2164	0.2044	0.2453	0.0376	0.2212	0.1044	0.1523	0.0136	0.2256	0.101	0.3127	0.2143	0.1767	0.0503	0.01	0.0943	0.0407	0.061	0.074	0.017	0.038	0.035	0.318	0.177	0.007	0.274	0.041
304	79	H141	Jingyu	Baishan	0.9973	0.0027	0.003	0.996	0.001	0.996	0.002	0.001	0.001	0.9917	0.0037	0.0023	0.001	0.0013	0.6653	0.3253	0.003	0.0043	0.0017	0.0003	0.668	0.007	0.0013	0.0013	0.001	0.3207	0.0007	0.023	0.0027	0.0013	0.001	0.004	0.9487	0.004	0.0153	0.011	0.003	0.008	0.01	0.013	0.002	0.001	0.952	0.001	0.019
305	80-C43	H344	Fusong	Baishan	0.7733	0.2267	0.171	0.778	0.051	0.7586	0.0617	0.0437	0.1361	0.6022	0.026	0.1732	0.0487	0.1499	0.47	0.0147	0.0173	0.2833	0.0803	0.1343	0.4363	0.1156	0.1816	0.052	0.047	0.0197	0.1479	0.383	0.2568	0.1442	0.046	0.0123	0.0087	0.0253	0.1236	0.378	0.003	0.026	0.107	0.01	0.257	0.023	0.01	0.184	0.201
306	80	H142	Huadian	Jilin	0.9977	0.0023	0.003	0.996	0.002	0.9957	0.0023	0.001	0.001	0.989	0.0033	0.0057	0.001	0.001	0.656	0.327	0.003	0.0117	0.0017	0.0007	0.6633	0.0023	0.0037	0.0017	0.0007	0.328	0.0003	0.0107	0.0067	0.001	0.0007	0.0023	0.968	0.0043	0.0063	0.003	0.002	0.002	0.004	0.005	0.004	0	0.978	0.001	0.005
307	81	H143	Huinan	Tonghua	0.9973	0.0027	0.003	0.996	0.002	0.9957	0.002	0.001	0.0013	0.9933	0.003	0.0013	0.001	0.0013	0.664	0.3277	0.0027	0.0033	0.002	0.0003	0.6663	0.005	0.0013	0.001	0.001	0.3247	0.0007	0.017	0.002	0.0007	0.001	0.0047	0.96	0.004	0.0107	0.01	0.002	0.008	0.007	0.004	0.002	0	0.965	0.002	0.007
308	82	H296	Jian	Tonghua	0.9977	0.0023	0.002	0.996	0.002	0.9963	0.0017	0.001	0.001	0.9927	0.0033	0.002	0.001	0.001	0.6637	0.3277	0.0023	0.004	0.0017	0.0007	0.6657	0.0027	0.0013	0.001	0.001	0.328	0.0003	0.011	0.0027	0.001	0.001	0.0023	0.9694	0.0033	0.0093	0.008	0.001	0.004	0.006	0.005	0.001	0.001	0.974	0.001	0.004
309	83	H144	Changbai	Baishan	0.9973	0.0027	0.002	0.996	0.002	0.9957	0.0023	0.001	0.001	0.993	0.0037	0.0013	0.001	0.001	0.6663	0.326	0.0027	0.0023	0.0023	0.0003	0.6667	0.0053	0.0013	0.0013	0.0007	0.324	0.0007	0.022	0.002	0.001	0.001	0.004	0.9464	0.0047	0.019	0.015	0.002	0.008	0.01	0.005	0.001	0	0.958	0.002	0.013
310	84	H145	Jiangyuan	Baishan	0.998	0.002	0.002	0.997	0.001	0.9957	0.0023	0.001	0.001	0.9903	0.0033	0.004	0.001	0.0013	0.6577	0.3277	0.0033	0.009	0.0017	0.0007	0.6653	0.004	0.0027	0.0017	0.001	0.3247	0.0007	0.0137	0.0043	0.001	0.001	0.002	0.9633	0.0043	0.0103	0.009	0.001	0.005	0.005	0.006	0.003	0	0.968	0.001	0.008
311	86	H146	Dunhua	Yanbian	0.9977	0.0023	0.002	0.997	0.001	0.996	0.002	0.001	0.001	0.991	0.0037	0.003	0.001	0.0013	0.6637	0.3247	0.0023	0.0067	0.002	0.0007	0.6647	0.0047	0.002	0.0013	0.0007	0.326	0.0007	0.0233	0.0037	0.001	0.001	0.0033	0.9517	0.0047	0.0113	0.009	0.001	0.006	0.008	0.007	0.002	0.001	0.966	0.001	0.008
312	88	H297	Linjiang	Baishan	0.9973	0.0027	0.002	0.996	0.002	0.996	0.0017	0.0013	0.001	0.9937	0.0027	0.0013	0.001	0.0013	0.6667	0.325	0.002	0.0033	0.0027	0.0003	0.6667	0.0043	0.0013	0.001	0.001	0.325	0.0007	0.0227	0.002	0.001	0.001	0.003	0.9557	0.004	0.0107	0.01	0.001	0.008	0.009	0.005	0.001	0.001	0.964	0.002	0.009
313	89	H147	Jingyu	Baishan	0.9977	0.0023	0.002	0.996	0.001	0.996	0.002	0.001	0.001	0.992	0.0033	0.0023	0.001	0.0013	0.6627	0.3253	0.003	0.006	0.0027	0.0003	0.665	0.006	0.0017	0.0013	0.001	0.324	0.001	0.0177	0.003	0.001	0.001	0.003	0.9566	0.004	0.0137	0.012	0.001	0.004	0.008	0.007	0.001	0.001	0.964	0.001	0.012
314	90	H298	Fusong	Baishan	0.998	0.002	0.002	0.996	0.002	0.996	0.002	0.001	0.001	0.9913	0.003	0.0037	0.001	0.001	0.6603	0.3267	0.0023	0.0077	0.0023	0.0007	0.6667	0.0047	0.0027	0.001	0.001	0.3237	0.0003	0.014	0.005	0.001	0.001	0.0037	0.9594	0.0043	0.0117	0.008	0.002	0.005	0.01	0.011	0.003	0	0.96	0.001	0.008
315	9-10	H10	Changbai	Baishan	0.4133	0.5867	0.427	0.386	0.187	0.447	0.0093	0.2062	0.3375	0.3956	0.0267	0.0177	0.2045	0.3556	0.3731	0.0483	0.015	0.01	0.2271	0.3264	0.4123	0.0467	0.0077	0.0087	0.1528	0.0063	0.3655	0.3502	0.004	0.3472	0.1743	0.054	0.0123	0.0197	0.0383	0.152	0.005	0.113	0.105	0.016	0.003	0.176	0.017	0.414	0.097
316	9-11	H11	Jiangyuan	Baishan	0.997	0.003	0.004	0.994	0.002	0.9897	0.0077	0.001	0.0017	0.9837	0.011	0.0027	0.001	0.0017	0.9089	0.0751	0.008	0.0053	0.0017	0.001	0.921	0.0207	0.0023	0.0037	0.001	0.0503	0.001	0.7413	0.0023	0.0023	0.001	0.0043	0.182	0.009	0.0577	0.789	0.002	0.013	0.028	0.023	0.002	0	0.141	0.003	0.714
317	9-12	H12	Huadian	Jilin	0.9963	0.0037	0.004	0.994	0.002	0.9853	0.0113	0.0013	0.002	0.983	0.0127	0.0013	0.001	0.002	0.9203	0.0637	0.009	0.0033	0.0023	0.0013	0.9377	0.018	0.0017	0.0047	0.001	0.0353	0.0017	0.7651	0.0017	0.0027	0.001	0.0057	0.1599	0.0103	0.0536	0.812	0.006	0.02	0.03	0.031	0.001	0	0.098	0.003	0.749
318	9-13	H13	Antu	Yanbian	0.9953	0.0047	0.005	0.993	0.002	0.9917	0.0043	0.0013	0.0027	0.9877	0.0067	0.0023	0.001	0.0023	0.9077	0.08	0.005	0.0037	0.0023	0.0013	0.9166	0.016	0.0027	0.0023	0.001	0.0597	0.0017	0.7298	0.002	0.0027	0.001	0.0067	0.1926	0.007	0.0583	0.78	0.002	0.016	0.034	0.022	0.001	0	0.141	0.004	0.715
319	9-14	H14	Linjiang	Baishan	0.9967	0.0033	0.004	0.994	0.002	0.9893	0.0077	0.001	0.002	0.983	0.0117	0.002	0.001	0.0023	0.8967	0.0856	0.0093	0.0047	0.0023	0.0013	0.9103	0.0163	0.0023	0.004	0.001	0.0643	0.0017	0.7019	0.002	0.0023	0.001	0.01	0.2219	0.009	0.052	0.736	0.004	0.016	0.033	0.028	0.001	0	0.177	0.003	0.61
320	9-15	H15	Jiaohe	Jilin	0.997	0.003	0.004	0.995	0.001	0.9837	0.013	0.001	0.0023	0.9767	0.018	0.002	0.001	0.0023	0.896	0.0813	0.015	0.0043	0.0017	0.0017	0.9119	0.022	0.002	0.0067	0.001	0.0548	0.0017	0.7138	0.0023	0.0027	0.001	0.0073	0.1976	0.0127	0.0627	0.743	0.006	0.017	0.054	0.032	0.001	0	0.144	0.003	0.702
321	9-16	H16	Jingyu	Baishan	0.2213	0.7787	0.601	0.179	0.22	0.2616	0.0137	0.2506	0.4742	0.1436	0.0343	0.1003	0.2503	0.4715	0.104	0.182	0.022	0.003	0.2757	0.4133	0.2268	0.0706	0.002	0.0137	0.192	0.0107	0.4842	0.1217	0.002	0.4358	0.2254	0.144	0.013	0.0327	0.0253	0.067	0.006	0.024	0.034	0.03	0.001	0.241	0.01	0.588	0.053
322	9-17	H17	Fusong	Baishan	0.146	0.854	0.654	0.078	0.268	0.1853	0.0173	0.2925	0.5048	0.06	0.0413	0.094	0.2933	0.5113	0.0393	0.1637	0.014	0.0037	0.3217	0.4577	0.1808	0.05	0.0023	0.008	0.2315	0.0057	0.5217	0.0626	0.0023	0.4803	0.2613	0.1321	0.009	0.026	0.0263	0.043	0.008	0.013	0.014	0.014	0.001	0.272	0.011	0.624	0.022
323	9-18	H18	Changbai	Baishan	0.1763	0.8237	0.625	0.11	0.265	0.2098	0.0157	0.2836	0.4909	0.0893	0.034	0.105	0.2862	0.4855	0.061	0.1823	0.0113	0.0047	0.3145	0.4262	0.187	0.061	0.0017	0.0143	0.227	0.0083	0.5007	0.0736	0.0027	0.4507	0.2645	0.1426	0.0063	0.0356	0.024	0.038	0.012	0.003	0.051	0.03	0.001	0.267	0.004	0.595	0.067
324	9-19	H19	Jiangyuan	Baishan	0.1657	0.8343	0.659	0.114	0.227	0.2297	0.0087	0.2503	0.5113	0.1196	0.0187	0.106	0.2483	0.5075	0.078	0.1854	0.0117	0.004	0.2757	0.4451	0.2006	0.0759	0.0017	0.0037	0.1949	0.0033	0.5199	0.0849	0.0017	0.4708	0.2269	0.1557	0.0073	0.0227	0.03	0.061	0.003	0.002	0.06	0.015	0.001	0.224	0.012	0.622	0.017
325	9-1	H1	Wangqing	Yanbian	0.03	0.97	0.836	0.019	0.146	0.1352	0.012	0.199	0.6538	0.0177	0.0317	0.0972	0.1893	0.6641	0.0083	0.1766	0.0073	0.007	0.2125	0.5883	0.1398	0.0304	0.002	0.005	0.1517	0.003	0.6682	0.017	0.0027	0.6209	0.1627	0.1514	0.0077	0.03	0.0077	0.002	0.008	0.002	0.007	0.001	0.001	0.17	0.002	0.806	0.01
326	91	H148	Huadian	Jilin	0.998	0.002	0.002	0.996	0.001	0.9953	0.0023	0.0013	0.001	0.9923	0.0043	0.001	0.001	0.0013	0.667	0.325	0.0033	0.0027	0.0017	0.0003	0.6657	0.0057	0.0013	0.0017	0.0007	0.3243	0.0007	0.0213	0.002	0.001	0.001	0.0043	0.9503	0.0053	0.0147	0.012	0.002	0.01	0.01	0.007	0.001	0.001	0.957	0.002	0.012
327	9-20	H20	Linjiang	Baishan	0.1617	0.8383	0.66	0.11	0.229	0.1783	0.0523	0.2542	0.5151	0.048	0.0786	0.1032	0.2564	0.5138	0.0347	0.1781	0.0514	0.0027	0.2821	0.4511	0.177	0.0463	0.002	0.0373	0.2019	0.003	0.5325	0.049	0.001	0.474	0.2297	0.1486	0.0107	0.0727	0.0143	0.031	0.058	0.003	0.018	0.01	0.001	0.238	0.012	0.63	0.034
328	9-2	H2	Jingyu	Baishan	0.026	0.974	0.804	0.017	0.179	0.139	0.0057	0.2242	0.6311	0.0227	0.0147	0.0901	0.2241	0.6485	0.01	0.1623	0.0037	0.0033	0.2461	0.5746	0.1457	0.0263	0.002	0.002	0.172	0.002	0.65	0.0246	0.0017	0.6064	0.1943	0.1443	0.01	0.0103	0.0083	0.003	0.001	0.001	0.004	0.001	0.001	0.203	0.011	0.775	0.005
329	92	H299	Hunchun	Yanbian	0.9973	0.0027	0.002	0.996	0.002	0.996	0.002	0.001	0.001	0.9927	0.0027	0.0023	0.001	0.0013	0.6637	0.3287	0.0017	0.004	0.0017	0.0003	0.6663	0.0037	0.001	0.001	0.001	0.3263	0.0007	0.0163	0.002	0.001	0.001	0.0037	0.964	0.003	0.009	0.005	0.001	0.004	0.006	0.004	0.001	0	0.977	0.001	0.007
330	9-3	H3	Fusong	Baishan	0.0227	0.9773	0.796	0.01	0.193	0.1247	0.006	0.2393	0.63	0.0127	0.0207	0.0841	0.2377	0.6449	0.008	0.1543	0.006	0.0043	0.2553	0.572	0.137	0.025	0.0027	0.0023	0.181	0.002	0.65	0.0213	0.0023	0.6059	0.2112	0.1356	0.0037	0.0133	0.0067	0.005	0.002	0.001	0.002	0.001	0.001	0.215	0.003	0.77	0.004
331	93	H149	Tonghua	Tonghua	0.9977	0.0023	0.002	0.997	0.001	0.9957	0.002	0.0013	0.001	0.9937	0.003	0.0013	0.001	0.001	0.6637	0.329	0.002	0.0033	0.0017	0.0003	0.6657	0.0047	0.001	0.0007	0.001	0.3267	0.0003	0.0127	0.0027	0.001	0.001	0.0037	0.9684	0.003	0.0077	0.007	0.001	0.004	0.008	0.003	0.001	0.001	0.974	0.001	0.007
332	9-4	H4	Changbai	Baishan	0.06	0.94	0.797	0.038	0.165	0.1401	0.0194	0.2109	0.6296	0.0207	0.051	0.0837	0.2047	0.64	0.012	0.1585	0.0163	0.006	0.231	0.5761	0.1507	0.0207	0.0027	0.008	0.1627	0.0027	0.6527	0.0343	0.0023	0.6043	0.1783	0.133	0.0067	0.0327	0.0083	0.009	0.002	0.003	0.007	0.007	0.001	0.19	0.004	0.776	0.007
333	94	H300	Jiangyuan	Baishan	0.998	0.002	0.002	0.997	0.001	0.9957	0.0023	0.001	0.001	0.9837	0.003	0.011	0.001	0.0013	0.649	0.3273	0.002	0.019	0.002	0.0007	0.6623	0.0033	0.005	0.001	0.0007	0.3273	0.0003	0.0103	0.0107	0.001	0.001	0.0023	0.9647	0.0033	0.0067	0.002	0.001	0.004	0.005	0.004	0.007	0	0.974	0.001	0.007
334	9-5	H5	Linjiang	Baishan	0.021	0.979	0.799	0.013	0.188	0.1285	0.007	0.2325	0.6319	0.0117	0.0247	0.0847	0.232	0.647	0.006	0.1565	0.006	0.0027	0.2521	0.5767	0.1408	0.0264	0.002	0.005	0.1743	0.001	0.6505	0.0187	0.0017	0.6091	0.2073	0.1403	0.0027	0.016	0.0043	0.005	0.003	0.001	0.005	0.001	0.001	0.209	0.002	0.775	0.006
335	9-6	H6	Jingyu	Baishan	0.4207	0.5793	0.415	0.392	0.194	0.4555	0.0057	0.2131	0.3258	0.4197	0.0147	0.01	0.2103	0.3453	0.4053	0.0333	0.008	0.0047	0.2281	0.3207	0.3775	0.0858	0.0027	0.003	0.1578	0.0163	0.3569	0.3629	0.002	0.3425	0.1783	0.0323	0.0157	0.012	0.0543	0.232	0.005	0.001	0.109	0.056	0.001	0.18	0.012	0.403	0.149
336	96	H150	Fusong	Baishan	0.9977	0.0023	0.002	0.996	0.002	0.9963	0.0017	0.001	0.001	0.993	0.0037	0.0013	0.001	0.001	0.6663	0.326	0.0023	0.0027	0.0023	0.0003	0.6657	0.006	0.001	0.001	0.0007	0.3253	0.0003	0.0193	0.0017	0.001	0.001	0.0033	0.957	0.0033	0.0133	0.014	0.001	0.009	0.01	0.009	0.001	0	0.954	0.001	0.015
337	9-7	H7	Changbai	Baishan	0.4143	0.5857	0.441	0.384	0.175	0.4624	0.0043	0.1912	0.3421	0.4265	0.013	0.0093	0.1864	0.3648	0.4133	0.0397	0.0037	0.0037	0.2047	0.335	0.4187	0.0596	0.003	0.0023	0.1405	0.0077	0.3682	0.3928	0.0017	0.3564	0.1507	0.0274	0.008	0.0103	0.0527	0.277	0.003	0.002	0.129	0.004	0.001	0.154	0.009	0.421	0.317
338	9-8	H8	Huinan	Tonghua	0.41	0.59	0.453	0.394	0.153	0.4517	0.0073	0.1854	0.3556	0.3941	0.029	0.0207	0.1814	0.3748	0.3985	0.0437	0.013	0.003	0.1987	0.3431	0.3708	0.0813	0.0023	0.0043	0.1361	0.021	0.3841	0.3321	0.0017	0.3638	0.1456	0.0437	0.0053	0.0183	0.0896	0.217	0.002	0.039	0.103	0.058	0.001	0.142	0.003	0.436	0.33
339	9-9	H9	Jiaohe	Jilin	0.4273	0.5727	0.423	0.398	0.18	0.4521	0.0123	0.2014	0.3341	0.409	0.031	0.0083	0.1993	0.3523	0.4019	0.031	0.0187	0.0037	0.2169	0.3279	0.4018	0.0723	0.0023	0.0073	0.1497	0.0017	0.3648	0.3513	0.002	0.347	0.1677	0.0273	0.0043	0.023	0.0773	0.247	0.002	0.003	0.035	0.13	0.001	0.167	0.008	0.407	0.183
340	B	H304	Jingyu	Baishan	0.987	0.013	0.011	0.984	0.005	0.9547	0.038	0.0023	0.005	0.8857	0.026	0.082	0.0027	0.0037	0.8316	0.006	0.0173	0.138	0.005	0.002	0.833	0.0293	0.084	0.03	0.0027	0.017	0.004	0.7503	0.1203	0.0027	0.002	0.009	0.0183	0.015	0.0823	0.708	0.003	0.011	0.105	0.041	0.113	0.001	0.012	0.006	0.652
341	C-7	H311	Dunhua	Yanbian	0.5967	0.4033	0.262	0.564	0.174	0.5479	0.0727	0.1794	0.2001	0.2526	0.1066	0.1872	0.2239	0.2296	0.1106	0.0307	0.084	0.3062	0.2589	0.2096	0.2525	0.0323	0.1967	0.0949	0.179	0.0147	0.2299	0.091	0.2774	0.2247	0.2281	0.035	0.012	0.09	0.0417	0.026	0.051	0.028	0.073	0.034	0.276	0.216	0.015	0.28	0.044
342	Y2	H285	Fusong	Baishan	0.5083	0.4917	0.468	0.528	0.004	0.2123	0.3758	0.021	0.3908	0.0343	0.4978	0.0526	0.013	0.4022	0.0153	0.1036	0.4748	0.0137	0.0353	0.3572	0.1983	0.006	0.005	0.369	0.0267	0.002	0.393	0.0207	0.0087	0.3773	0.0037	0.09	0.0133	0.477	0.0093	0.01	0.479	0.001	0.011	0.005	0.006	0.004	0.011	0.474	0.01
343	Y3	H286	Changbai	Baishan	0.4137	0.5863	0.557	0.432	0.01	0.2399	0.2683	0.048	0.4439	0.038	0.3477	0.1257	0.03	0.4587	0.0163	0.1181	0.2985	0.1064	0.0577	0.4029	0.18	0.008	0.0679	0.2488	0.0346	0.0093	0.4514	0.0193	0.0967	0.4331	0.01	0.1048	0.008	0.3148	0.0133	0.007	0.312	0.005	0.007	0.005	0.097	0.009	0.005	0.554	0.012
344	Y4	H287	Antu	Yanbian	0.513	0.487	0.479	0.518	0.003	0.263	0.3308	0.015	0.3911	0.069	0.4408	0.0727	0.0077	0.4098	0.0273	0.0904	0.4221	0.0594	0.028	0.3728	0.2045	0.0117	0.0354	0.3235	0.024	0.003	0.3979	0.0293	0.0496	0.3944	0.0033	0.0746	0.013	0.4237	0.012	0.021	0.412	0.012	0.007	0.002	0.045	0.002	0.017	0.483	0.007
[truncated: 9 more columns]
