# Supplementary material for: Genetic and molecular dissection of ginseng (Panax ginseng Mey.) germplasm using high-density genic SNP markers, secondary metabolites, and gene expressions
Source: Front Plant Sci. 2023 Jul 28;14:1165349. doi: 10.3389/fpls.2023.1165349 (PMC10416250; doi:10.3389/fpls.2023.1165349)
Supplement: Supplementary file 8 [file Table_2.xlsx]

## Sheet: powermarkersnp
Table S2. Allele frequency, gene diversity, heterozygosity, and polymorphism information content (PIC) of the genic SNPs in the Jilin ginseng mini-core collection. A total of 6,232 genic SNPs were used for the analysis.
Marker	Major allele frequency	Minor allele frequency	Genotype No	Sample size	No. of obs.	Allele No	Availability	Gene diversity	Heterozygosity	PIC
Pg_scaffold0002__685493	0.7196	0.2804	2	344	296	2	0.8605	0.4036	0.5608	0.3221
Pg_scaffold0002__1081819	0.5	0.5	1	344	279	2	0.811	0.5	1	0.375
Pg_scaffold0008__2089140	0.5	0.5	1	344	287	2	0.8343	0.5	1	0.375
Pg_scaffold0008__2089165	0.5	0.5	1	344	293	2	0.8517	0.5	1	0.375
Pg_scaffold0008__2090658	0.5017	0.4983	2	344	292	2	0.8488	0.5	0.9966	0.375
Pg_scaffold0008__2090672	0.5034	0.4966	2	344	293	2	0.8517	0.5	0.9932	0.375
Pg_scaffold0008__2090734	0.5034	0.4966	2	344	290	2	0.843	0.5	0.9931	0.375
Pg_scaffold0008__2213003	0.7093	0.2907	2	344	332	2	0.9651	0.4124	0.5813	0.3273
Pg_scaffold0008__2213074	0.6506	0.3494	2	344	332	2	0.9651	0.4546	0.6988	0.3513
Pg_scaffold0008__2588111	0.5015	0.4985	2	344	334	2	0.9709	0.5	0.997	0.375
Pg_scaffold0008__2588303	0.5016	0.4984	2	344	306	2	0.8895	0.5	0.9967	0.375
Pg_scaffold0008__2588316	0.5033	0.4967	2	344	303	2	0.8808	0.5	0.9934	0.375
Pg_scaffold0008__2588321	0.5033	0.4967	2	344	303	2	0.8808	0.5	0.9934	0.375
Pg_scaffold0008__2588325	0.5033	0.4967	2	344	303	2	0.8808	0.5	0.9934	0.375
Pg_scaffold0008__2591298	0.5	0.5	1	344	284	2	0.8256	0.5	1	0.375
Pg_scaffold0008__2591300	0.5	0.5	1	344	280	2	0.814	0.5	1	0.375
Pg_scaffold0008__2591315	0.5	0.5	1	344	282	2	0.8198	0.5	1	0.375
Pg_scaffold0009__986551	0.7727	0.2273	2	344	286	2	0.8314	0.3512	0.4545	0.2896
Pg_scaffold0010__1541235	0.5	0.5	1	344	335	2	0.9738	0.5	1	0.375
Pg_scaffold0015__160871	0.8549	0.1451	2	344	324	2	0.9419	0.248	0.2901	0.2173
Pg_scaffold0015__246797	0.5	0.5	1	344	334	2	0.9709	0.5	1	0.375
Pg_scaffold0015__246931	0.8292	0.1708	2	344	325	2	0.9448	0.2832	0.3415	0.2431
Pg_scaffold0015__1934456	0.5	0.5	1	344	337	2	0.9797	0.5	1	0.375
Pg_scaffold0015__1934464	0.5	0.5	1	344	333	2	0.968	0.5	1	0.375
Pg_scaffold0016__687860	0.5	0.5	1	344	277	2	0.8052	0.5	1	0.375
Pg_scaffold0016__688825	0.5	0.5	1	344	280	2	0.814	0.5	1	0.375
Pg_scaffold0016__688832	0.5034	0.4966	2	344	294	2	0.8547	0.5	0.9932	0.375
Pg_scaffold0017__2074563	0.5	0.5	1	344	336	2	0.9767	0.5	1	0.375
Pg_scaffold0017__2074652	0.5	0.5	1	344	344	2	1	0.5	1	0.375
Pg_scaffold0017__2074694	0.5	0.5	1	344	342	2	0.9942	0.5	1	0.375
Pg_scaffold0017__2074918	0.5	0.5	1	344	338	2	0.9826	0.5	1	0.375
Pg_scaffold0018__1800272	0.5	0.5	1	344	280	2	0.814	0.5	1	0.375
Pg_scaffold0019__81569	0.5	0.5	1	344	323	2	0.939	0.5	1	0.375
Pg_scaffold0019__81591	0.521	0.479	2	344	334	2	0.9709	0.4991	0.9581	0.3746
Pg_scaffold0019__83425	0.5095	0.4905	2	344	317	2	0.9215	0.4998	0.9811	0.3749
Pg_scaffold0019__83606	0.5	0.5	1	344	287	2	0.8343	0.5	1	0.375
Pg_scaffold0019__85830	0.5217	0.4783	2	344	323	2	0.939	0.4991	0.9567	0.3745
Pg_scaffold0019__85843	0.5	0.5	1	344	315	2	0.9157	0.5	1	0.375
Pg_scaffold0021__2130455	0.5076	0.4924	2	344	328	2	0.9535	0.4999	0.9848	0.3749
Pg_scaffold0021__2130629	0.5	0.5	1	344	340	2	0.9884	0.5	1	0.375
Pg_scaffold0021__2138791	0.5031	0.4969	2	344	322	2	0.936	0.5	0.9938	0.375
Pg_scaffold0021__2138813	0.5031	0.4969	2	344	321	2	0.9331	0.5	0.9938	0.375
Pg_scaffold0022__104573	0.5	0.5	1	344	342	2	0.9942	0.5	1	0.375
Pg_scaffold0022__104612	0.5	0.5	1	344	332	2	0.9651	0.5	1	0.375
Pg_scaffold0022__191895	0.5	0.5	1	344	337	2	0.9797	0.5	1	0.375
Pg_scaffold0031__1110323	0.5	0.5	1	344	344	2	1	0.5	1	0.375
Pg_scaffold0031__1110443	0.5	0.5	1	344	344	2	1	0.5	1	0.375
Pg_scaffold0031__1110491	0.5	0.5	1	344	344	2	1	0.5	1	0.375
Pg_scaffold0032__92722	0.5	0.5	1	344	344	2	1	0.5	1	0.375
Pg_scaffold0032__92737	0.5	0.5	1	344	344	2	1	0.5	1	0.375
Pg_scaffold0033__341563	0.5795	0.4205	2	344	302	2	0.8779	0.4874	0.8411	0.3686
Pg_scaffold0033__343344	0.5	0.5	1	344	315	2	0.9157	0.5	1	0.375
Pg_scaffold0035__345729	0.9236	0.0764	2	344	301	2	0.875	0.1411	0.1528	0.1312
Pg_scaffold0036__1477429	0.5693	0.4307	2	344	296	2	0.8605	0.4904	0.8615	0.3702
Pg_scaffold0039__977183	0.5	0.5	1	344	341	2	0.9913	0.5	1	0.375
Pg_scaffold0039__977203	0.5	0.5	1	344	334	2	0.9709	0.5	1	0.375
Pg_scaffold0039__977222	0.5	0.5	1	344	321	2	0.9331	0.5	1	0.375
Pg_scaffold0039__977236	0.5	0.5	1	344	303	2	0.8808	0.5	1	0.375
Pg_scaffold0039__977246	0.5	0.5	1	344	304	2	0.8837	0.5	1	0.375
Pg_scaffold0039__977281	0.5031	0.4969	2	344	321	2	0.9331	0.5	0.9938	0.375
Pg_scaffold0039__977325	0.5032	0.4968	2	344	313	2	0.9099	0.5	0.9936	0.375
Pg_scaffold0039__977349	0.5049	0.4951	2	344	307	2	0.8924	0.5	0.9902	0.375
Pg_scaffold0039__977417	0.5	0.5	1	344	281	2	0.8169	0.5	1	0.375
Pg_scaffold0039__977436	0.5	0.5	1	344	286	2	0.8314	0.5	1	0.375
Pg_scaffold0039__977470	0.5066	0.4934	2	344	303	2	0.8808	0.4999	0.9868	0.375
Pg_scaffold0039__977488	0.5066	0.4934	2	344	305	2	0.8866	0.4999	0.9869	0.375
Pg_scaffold0039__977714	0.5132	0.4868	2	344	342	2	0.9942	0.4997	0.9737	0.3748
Pg_scaffold0039__977752	0.519	0.481	2	344	342	2	0.9942	0.4993	0.962	0.3746
Pg_scaffold0040__18148	0.5	0.5	1	344	307	2	0.8924	0.5	1	0.375
Pg_scaffold0040__18231	0.5	0.5	1	344	288	2	0.8372	0.5	1	0.375
Pg_scaffold0040__80616	0.5	0.5	1	344	279	2	0.811	0.5	1	0.375
Pg_scaffold0040__83053	0.5	0.5	1	344	342	2	0.9942	0.5	1	0.375
Pg_scaffold0040__83076	0.5	0.5	1	344	305	2	0.8866	0.5	1	0.375
Pg_scaffold0040__83218	0.5	0.5	1	344	344	2	1	0.5	1	0.375
Pg_scaffold0040__85287	0.5	0.5	1	344	340	2	0.9884	0.5	1	0.375
Pg_scaffold0040__309363	0.5018	0.4982	2	344	276	2	0.8023	0.5	0.9964	0.375
Pg_scaffold0040__310305	0.5	0.5	1	344	284	2	0.8256	0.5	1	0.375
Pg_scaffold0040__317166	0.8006	0.1994	2	344	316	2	0.9186	0.3192	0.3987	0.2683
Pg_scaffold0040__423835	0.5074	0.4926	2	344	337	2	0.9797	0.4999	0.9852	0.3749
Pg_scaffold0040__423899	0.5208	0.4792	2	344	336	2	0.9767	0.4991	0.9583	0.3746
Pg_scaffold0040__426518	0.5	0.5	1	344	279	2	0.811	0.5	1	0.375
Pg_scaffold0040__426555	0.5	0.5	1	344	286	2	0.8314	0.5	1	0.375
Pg_scaffold0047__1868185	0.8874	0.1126	2	344	293	2	0.8517	0.1999	0.2253	0.1799
Pg_scaffold0047__1868208	0.9068	0.0932	2	344	295	2	0.8576	0.1691	0.1864	0.1548
Pg_scaffold0047__1868256	0.9446	0.0554	2	344	325	2	0.9448	0.1046	0.1108	0.0992
Pg_scaffold0047__1868554	0.9375	0.0625	2	344	336	2	0.9767	0.1172	0.125	0.1103
Pg_scaffold0051__132919	0.5	0.5	1	344	303	2	0.8808	0.5	1	0.375
Pg_scaffold0051__249251	0.5	0.5	1	344	329	2	0.9564	0.5	1	0.375
Pg_scaffold0051__249272	0.5	0.5	1	344	334	2	0.9709	0.5	1	0.375
Pg_scaffold0051__249339	0.5	0.5	1	344	343	2	0.9971	0.5	1	0.375
Pg_scaffold0051__250557	0.5	0.5	1	344	338	2	0.9826	0.5	1	0.375
Pg_scaffold0051__250561	0.5	0.5	1	344	336	2	0.9767	0.5	1	0.375
Pg_scaffold0052__1957325	0.503	0.497	2	344	332	2	0.9651	0.5	0.994	0.375
Pg_scaffold0052__1957360	0.5	0.5	1	344	313	2	0.9099	0.5	1	0.375
Pg_scaffold0061__963623	0.8306	0.1694	2	344	310	2	0.9012	0.2813	0.3387	0.2418
Pg_scaffold0061__1805125	0.5017	0.4983	2	344	298	2	0.8663	0.5	0.9966	0.375
Pg_scaffold0061__1805126	0.5017	0.4983	2	344	296	2	0.8605	0.5	0.9966	0.375
Pg_scaffold0061__1805175	0.5064	0.4936	2	344	311	2	0.9041	0.4999	0.9871	0.375
Pg_scaffold0061__1805193	0.5066	0.4934	2	344	305	2	0.8866	0.4999	0.9869	0.375
Pg_scaffold0062__161692	0.8664	0.1336	2	344	307	2	0.8924	0.2314	0.2671	0.2046
Pg_scaffold0062__161872	0.8576	0.1424	2	344	288	2	0.8372	0.2442	0.2847	0.2144
Pg_scaffold0062__1003415	0.8364	0.1636	2	344	327	2	0.9506	0.2737	0.3272	0.2362
Pg_scaffold0062__1114092	0.8646	0.1354	2	344	277	2	0.8052	0.2341	0.2708	0.2067
Pg_scaffold0066__375965	0.632	0.368	2	344	303	2	0.8808	0.4651	0.736	0.357
Pg_scaffold0066__1874219	0.5017	0.4983	2	344	291	2	0.8459	0.5	0.9966	0.375
Pg_scaffold0066__1874727	0.5052	0.4948	2	344	290	2	0.843	0.4999	0.9897	0.375
Pg_scaffold0067__958137	0.5	0.5	1	344	294	2	0.8547	0.5	1	0.375
Pg_scaffold0067__958155	0.5	0.5	1	344	295	2	0.8576	0.5	1	0.375
Pg_scaffold0067__958178	0.5	0.5	1	344	305	2	0.8866	0.5	1	0.375
Pg_scaffold0067__961274	0.6947	0.3053	2	344	321	2	0.9331	0.4242	0.6106	0.3342
Pg_scaffold0068__202668	0.9219	0.0781	2	344	320	2	0.9302	0.144	0.1563	0.1337
Pg_scaffold0071__1627597	0.9167	0.0833	2	344	300	2	0.8721	0.1528	0.1667	0.1411
Pg_scaffold0073__18672	0.5099	0.4901	2	344	302	2	0.8779	0.4998	0.9801	0.3749
Pg_scaffold0073__18676	0.51	0.49	2	344	300	2	0.8721	0.4998	0.98	0.3749
Pg_scaffold0073__18753	0.5086	0.4914	2	344	291	2	0.8459	0.4999	0.9828	0.3749
Pg_scaffold0073__1193220	0.507	0.493	2	344	284	2	0.8256	0.4999	0.9859	0.375
Pg_scaffold0076__349826	0.5	0.5	1	344	332	2	0.9651	0.5	1	0.375
Pg_scaffold0076__349850	0.5015	0.4985	2	344	333	2	0.968	0.5	0.997	0.375
Pg_scaffold0076__351217	0.5	0.5	1	344	320	2	0.9302	0.5	1	0.375
Pg_scaffold0076__351219	0.5	0.5	1	344	321	2	0.9331	0.5	1	0.375
Pg_scaffold0076__351233	0.5	0.5	1	344	313	2	0.9099	0.5	1	0.375
Pg_scaffold0076__351248	0.5	0.5	1	344	307	2	0.8924	0.5	1	0.375
Pg_scaffold0076__351296	0.5033	0.4967	2	344	307	2	0.8924	0.5	0.9935	0.375
Pg_scaffold0076__1560318	0.5048	0.4952	2	344	312	2	0.907	0.5	0.9904	0.375
Pg_scaffold0076__1655146	0.8984	0.1016	2	344	310	2	0.9012	0.1826	0.2032	0.1659
Pg_scaffold0077__1314797	0.5225	0.4775	2	344	311	2	0.9041	0.499	0.955	0.3745
Pg_scaffold0077__1317561	0.5147	0.4853	2	344	306	2	0.8895	0.4996	0.9706	0.3748
Pg_scaffold0077__1498188	0.5402	0.4598	2	344	336	2	0.9767	0.4968	0.9196	0.3734
Pg_scaffold0079__938859	0.5	0.5	1	344	303	2	0.8808	0.5	1	0.375
Pg_scaffold0079__938899	0.5	0.5	1	344	299	2	0.8692	0.5	1	0.375
Pg_scaffold0079__938902	0.5	0.5	1	344	299	2	0.8692	0.5	1	0.375
Pg_scaffold0079__939043	0.5	0.5	1	344	311	2	0.9041	0.5	1	0.375
Pg_scaffold0079__939063	0.5	0.5	1	344	309	2	0.8983	0.5	1	0.375
Pg_scaffold0079__939233	0.5	0.5	1	344	302	2	0.8779	0.5	1	0.375
Pg_scaffold0080__793103	0.5	0.5	1	344	291	2	0.8459	0.5	1	0.375
Pg_scaffold0080__793139	0.5	0.5	1	344	292	2	0.8488	0.5	1	0.375
Pg_scaffold0081__897505	0.8172	0.1828	2	344	290	2	0.843	0.2987	0.3655	0.2541
Pg_scaffold0082__536720	0.9467	0.0533	2	344	338	2	0.9826	0.1008	0.1065	0.0958
Pg_scaffold0085__232968	0.7024	0.2976	2	344	294	2	0.8547	0.4181	0.5952	0.3307
Pg_scaffold0085__234434	0.7236	0.2764	2	344	284	2	0.8256	0.4	0.5528	0.32
Pg_scaffold0085__737776	0.5015	0.4985	2	344	341	2	0.9913	0.5	0.9971	0.375
Pg_scaffold0089__489416	0.8783	0.1217	2	344	304	2	0.8837	0.2138	0.2434	0.1909
Pg_scaffold0090__1686940	0.5	0.5	1	344	294	2	0.8547	0.5	1	0.375
Pg_scaffold0090__1691169	0.5	0.5	1	344	307	2	0.8924	0.5	1	0.375
Pg_scaffold0090__1691200	0.5	0.5	1	344	312	2	0.907	0.5	1	0.375
Pg_scaffold0090__1691278	0.5066	0.4934	2	344	304	2	0.8837	0.4999	0.9868	0.375
Pg_scaffold0090__1691400	0.5035	0.4965	2	344	286	2	0.8314	0.5	0.993	0.375
Pg_scaffold0093__214688	0.5	0.5	1	344	295	2	0.8576	0.5	1	0.375
Pg_scaffold0093__214699	0.5	0.5	1	344	294	2	0.8547	0.5	1	0.375
Pg_scaffold0093__214701	0.5	0.5	1	344	295	2	0.8576	0.5	1	0.375
Pg_scaffold0093__214716	0.5	0.5	1	344	293	2	0.8517	0.5	1	0.375
Pg_scaffold0093__1145355	0.6035	0.3965	2	344	343	2	0.9971	0.4786	0.793	0.3641
Pg_scaffold0093__1145358	0.621	0.379	2	344	343	2	0.9971	0.4707	0.758	0.3599
Pg_scaffold0093__1145388	0.6234	0.3766	2	344	304	2	0.8837	0.4696	0.7533	0.3593
Pg_scaffold0093__1145391	0.625	0.375	2	344	304	2	0.8837	0.4688	0.75	0.3589
Pg_scaffold0093__1145427	0.5521	0.4479	2	344	336	2	0.9767	0.4946	0.8958	0.3723
Pg_scaffold0093__1145438	0.5818	0.4182	2	344	336	2	0.9767	0.4866	0.8363	0.3682
Pg_scaffold0093__1145482	0.6388	0.3612	2	344	335	2	0.9738	0.4615	0.7224	0.355
Pg_scaffold0093__1145540	0.5357	0.4643	2	344	280	2	0.814	0.4974	0.9286	0.3737
Pg_scaffold0095__617821	0.765	0.235	2	344	283	2	0.8227	0.3595	0.47	0.2949
Pg_scaffold0095__786770	0.5018	0.4982	2	344	279	2	0.811	0.5	0.9964	0.375
Pg_scaffold0096__36652	0.7112	0.2888	2	344	303	2	0.8808	0.4108	0.5776	0.3264
Pg_scaffold0096__140590	0.5	0.5	1	344	305	2	0.8866	0.5	1	0.375
Pg_scaffold0096__793090	0.5	0.5	1	344	283	2	0.8227	0.5	1	0.375
Pg_scaffold0096__793126	0.7603	0.2397	2	344	340	2	0.9884	0.3645	0.4794	0.2981
Pg_scaffold0096__793166	0.8309	0.1691	2	344	340	2	0.9884	0.281	0.3382	0.2415
Pg_scaffold0096__793235	0.9431	0.0569	2	344	343	2	0.9971	0.1072	0.1137	0.1015
Pg_scaffold0096__793268	0.8582	0.1418	2	344	342	2	0.9942	0.2434	0.2836	0.2138
Pg_scaffold0096__793342	0.9181	0.0819	2	344	342	2	0.9942	0.1503	0.1637	0.139
Pg_scaffold0096__793397	0.9076	0.0924	2	344	341	2	0.9913	0.1677	0.1848	0.1536
Pg_scaffold0096__793442	0.9471	0.0529	2	344	340	2	0.9884	0.1003	0.1059	0.0952
Pg_scaffold0096__793513	0.5457	0.4543	2	344	328	2	0.9535	0.4958	0.9085	0.3729
Pg_scaffold0096__793525	0.7733	0.2267	2	344	322	2	0.936	0.3506	0.4534	0.2892
Pg_scaffold0096__793831	0.8676	0.1324	2	344	340	2	0.9884	0.2297	0.2647	0.2033
Pg_scaffold0096__793892	0.7964	0.2036	2	344	334	2	0.9709	0.3243	0.4072	0.2717
Pg_scaffold0096__793925	0.8821	0.1179	2	344	335	2	0.9738	0.208	0.2358	0.1864
Pg_scaffold0096__793952	0.6964	0.3036	2	344	331	2	0.9622	0.4229	0.6073	0.3335
Pg_scaffold0096__793964	0.8197	0.1803	2	344	330	2	0.9593	0.2956	0.3606	0.2519
Pg_scaffold0096__902378	0.5015	0.4985	2	344	323	2	0.939	0.5	0.9969	0.375
Pg_scaffold0096__902418	0.5049	0.4951	2	344	306	2	0.8895	0.5	0.9902	0.375
Pg_scaffold0096__1319983	0.9384	0.0616	2	344	333	2	0.968	0.1155	0.1231	0.1089
Pg_scaffold0096__1324638	0.9441	0.0559	2	344	340	2	0.9884	0.1055	0.1118	0.1
Pg_scaffold0102__42727	0.5	0.5	1	344	293	2	0.8517	0.5	1	0.375
Pg_scaffold0102__42799	0.5	0.5	1	344	339	2	0.9855	0.5	1	0.375
Pg_scaffold0102__43742	0.5	0.5	1	344	304	2	0.8837	0.5	1	0.375
Pg_scaffold0102__280649	0.5	0.5	1	344	331	2	0.9622	0.5	1	0.375
Pg_scaffold0102__282875	0.5	0.5	1	344	343	2	0.9971	0.5	1	0.375
Pg_scaffold0102__690096	0.5095	0.4905	2	344	317	2	0.9215	0.4998	0.9811	0.3749
Pg_scaffold0102__754011	0.7914	0.2086	2	344	314	2	0.9128	0.3302	0.4172	0.2757
Pg_scaffold0103__133549	0.5443	0.4557	2	344	316	2	0.9186	0.4961	0.9114	0.373
Pg_scaffold0103__133591	0.5754	0.4246	2	344	338	2	0.9826	0.4886	0.8491	0.3692
Pg_scaffold0103__133623	0.5177	0.4823	2	344	339	2	0.9855	0.4994	0.9646	0.3747
Pg_scaffold0103__133659	0.5015	0.4985	2	344	344	2	1	0.5	0.9971	0.375
Pg_scaffold0103__133852	0.5	0.5	1	344	303	2	0.8808	0.5	1	0.375
Pg_scaffold0104__1144688	0.9399	0.0601	2	344	291	2	0.8459	0.113	0.1203	0.1067
Pg_scaffold0108__123646	0.5745	0.4255	2	344	302	2	0.8779	0.4889	0.851	0.3694
Pg_scaffold0108__247196	0.5316	0.4684	2	344	301	2	0.875	0.498	0.9369	0.374
Pg_scaffold0108__427712	0.5	0.5	1	344	324	2	0.9419	0.5	1	0.375
Pg_scaffold0108__427730	0.5	0.5	1	344	334	2	0.9709	0.5	1	0.375
Pg_scaffold0108__427756	0.5	0.5	1	344	338	2	0.9826	0.5	1	0.375
Pg_scaffold0108__428025	0.5277	0.4723	2	344	343	2	0.9971	0.4985	0.9446	0.3742
Pg_scaffold0108__428045	0.5334	0.4666	2	344	344	2	1	0.4978	0.9331	0.3739
Pg_scaffold0108__428898	0.5	0.5	1	344	297	2	0.8634	0.5	1	0.375
Pg_scaffold0108__1305267	0.5	0.5	1	344	308	2	0.8953	0.5	1	0.375
Pg_scaffold0108__1305268	0.5	0.5	1	344	310	2	0.9012	0.5	1	0.375
Pg_scaffold0109__1164755	0.7309	0.2691	2	344	288	2	0.8372	0.3934	0.5382	0.316
Pg_scaffold0111__1570466	0.7043	0.2957	2	344	301	2	0.875	0.4165	0.5914	0.3298
Pg_scaffold0111__1570523	0.7384	0.2616	2	344	302	2	0.8779	0.3863	0.5232	0.3117
Pg_scaffold0119__1410402	0.6787	0.3213	2	344	291	2	0.8459	0.4361	0.6426	0.341
Pg_scaffold0120__1564901	0.5	0.5	1	344	329	2	0.9564	0.5	1	0.375
Pg_scaffold0120__1569445	0.5018	0.4982	2	344	284	2	0.8256	0.5	0.9965	0.375
Pg_scaffold0120__1569463	0.6119	0.3881	2	344	286	2	0.8314	0.475	0.7762	0.3622
Pg_scaffold0121__448045	0.6824	0.3176	2	344	296	2	0.8605	0.4334	0.6351	0.3395
Pg_scaffold0121__1450705	0.7661	0.2339	2	344	280	2	0.814	0.3584	0.4679	0.2942
Pg_scaffold0121__1600088	0.7255	0.2745	2	344	286	2	0.8314	0.3983	0.549	0.319
Pg_scaffold0123__1284030	0.5	0.5	1	344	328	2	0.9535	0.5	1	0.375
Pg_scaffold0123__1284032	0.5	0.5	1	344	328	2	0.9535	0.5	1	0.375
Pg_scaffold0123__1377981	0.9366	0.0634	2	344	276	2	0.8023	0.1188	0.1268	0.1117
Pg_scaffold0124__291907	0.5	0.5	1	344	292	2	0.8488	0.5	1	0.375
Pg_scaffold0124__291941	0.5	0.5	1	344	300	2	0.8721	0.5	1	0.375
Pg_scaffold0124__291949	0.5	0.5	1	344	300	2	0.8721	0.5	1	0.375
Pg_scaffold0124__292105	0.5	0.5	1	344	307	2	0.8924	0.5	1	0.375
Pg_scaffold0124__292189	0.5	0.5	1	344	309	2	0.8983	0.5	1	0.375
Pg_scaffold0124__292210	0.5	0.5	1	344	294	2	0.8547	0.5	1	0.375
Pg_scaffold0126__539748	0.5147	0.4853	2	344	307	2	0.8924	0.4996	0.9707	0.3748
Pg_scaffold0126__540166	0.5048	0.4952	2	344	312	2	0.907	0.5	0.9904	0.375
Pg_scaffold0126__540966	0.5	0.5	1	344	293	2	0.8517	0.5	1	0.375
Pg_scaffold0129__852646	0.8276	0.1724	2	344	290	2	0.843	0.2854	0.3448	0.2447
Pg_scaffold0135__1345267	0.5209	0.4791	2	344	311	2	0.9041	0.4991	0.9582	0.3746
Pg_scaffold0137__1292011	0.5	0.5	1	344	283	2	0.8227	0.5	1	0.375
Pg_scaffold0141__254222	0.5868	0.4132	2	344	288	2	0.8372	0.4849	0.8264	0.3674
Pg_scaffold0141__254351	0.6869	0.3131	2	344	305	2	0.8866	0.4301	0.6262	0.3376
Pg_scaffold0141__254366	0.7007	0.2993	2	344	304	2	0.8837	0.4195	0.5987	0.3315
Pg_scaffold0144__862700	0.5035	0.4965	2	344	289	2	0.8401	0.5	0.9931	0.375
Pg_scaffold0144__862708	0.5035	0.4965	2	344	286	2	0.8314	0.5	0.993	0.375
Pg_scaffold0148__9419	0.5	0.5	1	344	325	2	0.9448	0.5	1	0.375
Pg_scaffold0148__9448	0.5	0.5	1	344	343	2	0.9971	0.5	1	0.375
Pg_scaffold0148__9454	0.5	0.5	1	344	343	2	0.9971	0.5	1	0.375
Pg_scaffold0148__9556	0.5	0.5	1	344	344	2	1	0.5	1	0.375
Pg_scaffold0149__307058	0.8934	0.1066	2	344	319	2	0.9273	0.1904	0.2132	0.1723
Pg_scaffold0149__432228	0.9081	0.0919	2	344	321	2	0.9331	0.1669	0.1838	0.153
Pg_scaffold0149__854417	0.9283	0.0717	2	344	293	2	0.8517	0.1331	0.1433	0.1242
Pg_scaffold0149__854693	0.9339	0.0661	2	344	295	2	0.8576	0.1235	0.1322	0.1158
Pg_scaffold0149__854724	0.9296	0.0704	2	344	284	2	0.8256	0.1309	0.1408	0.1224
Pg_scaffold0151__316468	0.5	0.5	1	344	310	2	0.9012	0.5	1	0.375
Pg_scaffold0151__654495	0.5	0.5	1	344	326	2	0.9477	0.5	1	0.375
Pg_scaffold0151__654524	0.5	0.5	1	344	339	2	0.9855	0.5	1	0.375
Pg_scaffold0151__654588	0.5	0.5	1	344	342	2	0.9942	0.5	1	0.375
Pg_scaffold0151__654609	0.5	0.5	1	344	339	2	0.9855	0.5	1	0.375
Pg_scaffold0153__51409	0.9483	0.0517	2	344	300	2	0.8721	0.098	0.1033	0.0932
Pg_scaffold0153__51411	0.945	0.055	2	344	300	2	0.8721	0.104	0.11	0.0985
Pg_scaffold0157__374217	0.5	0.5	1	344	338	2	0.9826	0.5	1	0.375
Pg_scaffold0157__376007	0.5	0.5	1	344	334	2	0.9709	0.5	1	0.375
Pg_scaffold0159__545028	0.5	0.5	1	344	294	2	0.8547	0.5	1	0.375
Pg_scaffold0159__545064	0.5	0.5	1	344	301	2	0.875	0.5	1	0.375
Pg_scaffold0159__546369	0.5078	0.4922	2	344	321	2	0.9331	0.4999	0.9844	0.3749
Pg_scaffold0159__546371	0.5078	0.4922	2	344	321	2	0.9331	0.4999	0.9844	0.3749
Pg_scaffold0159__546378	0.5063	0.4937	2	344	319	2	0.9273	0.4999	0.9875	0.375
Pg_scaffold0159__689709	0.5429	0.4571	2	344	326	2	0.9477	0.4963	0.9141	0.3731
Pg_scaffold0159__690383	0.7714	0.2286	2	344	280	2	0.814	0.3527	0.4571	0.2905
Pg_scaffold0159__693386	0.7754	0.2246	2	344	285	2	0.8285	0.3483	0.4491	0.2876
Pg_scaffold0159__693456	0.7714	0.2286	2	344	280	2	0.814	0.3527	0.4571	0.2905
Pg_scaffold0159__698082	0.7794	0.2206	2	344	306	2	0.8895	0.3439	0.4412	0.2847
Pg_scaffold0159__705875	0.7859	0.2141	2	344	306	2	0.8895	0.3365	0.4281	0.2799
Pg_scaffold0160__1301533	0.8197	0.1803	2	344	319	2	0.9273	0.2955	0.3605	0.2519
Pg_scaffold0160__1443873	0.8705	0.1295	2	344	305	2	0.8866	0.2255	0.259	0.2001
Pg_scaffold0161__966081	0.6441	0.3559	2	344	288	2	0.8372	0.4585	0.7118	0.3534
Pg_scaffold0161__1094241	0.5	0.5	1	344	343	2	0.9971	0.5	1	0.375
Pg_scaffold0161__1094476	0.5	0.5	1	344	340	2	0.9884	0.5	1	0.375
Pg_scaffold0161__1099250	0.5	0.5	1	344	328	2	0.9535	0.5	1	0.375
Pg_scaffold0161__1099261	0.5	0.5	1	344	334	2	0.9709	0.5	1	0.375
Pg_scaffold0161__1193014	0.8047	0.1953	2	344	297	2	0.8634	0.3143	0.3906	0.2649
Pg_scaffold0161__1193026	0.8219	0.1781	2	344	306	2	0.8895	0.2928	0.3562	0.2499
Pg_scaffold0164__1247993	0.5	0.5	1	344	277	2	0.8052	0.5	1	0.375
Pg_scaffold0164__1248011	0.5	0.5	1	344	280	2	0.814	0.5	1	0.375
Pg_scaffold0164__1248105	0.5543	0.4457	2	344	313	2	0.9099	0.4941	0.8914	0.372
Pg_scaffold0166__117596	0.5	0.5	1	344	279	2	0.811	0.5	1	0.375
Pg_scaffold0166__117609	0.5	0.5	1	344	290	2	0.843	0.5	1	0.375
Pg_scaffold0166__117685	0.5	0.5	1	344	301	2	0.875	0.5	1	0.375
Pg_scaffold0166__118052	0.5	0.5	1	344	278	2	0.8081	0.5	1	0.375
Pg_scaffold0166__118097	0.5	0.5	1	344	302	2	0.8779	0.5	1	0.375
Pg_scaffold0166__118168	0.5	0.5	1	344	314	2	0.9128	0.5	1	0.375
Pg_scaffold0166__118226	0.5	0.5	1	344	324	2	0.9419	0.5	1	0.375
Pg_scaffold0166__118234	0.5	0.5	1	344	322	2	0.936	0.5	1	0.375
Pg_scaffold0166__118288	0.5	0.5	1	344	317	2	0.9215	0.5	1	0.375
Pg_scaffold0166__118331	0.5	0.5	1	344	321	2	0.9331	0.5	1	0.375
Pg_scaffold0166__118334	0.5	0.5	1	344	323	2	0.939	0.5	1	0.375
Pg_scaffold0166__118339	0.5	0.5	1	344	321	2	0.9331	0.5	1	0.375
Pg_scaffold0166__118420	0.5015	0.4985	2	344	333	2	0.968	0.5	0.997	0.375
Pg_scaffold0166__118432	0.5	0.5	1	344	333	2	0.968	0.5	1	0.375
Pg_scaffold0166__118437	0.5	0.5	1	344	332	2	0.9651	0.5	1	0.375
Pg_scaffold0166__118598	0.7105	0.2895	2	344	323	2	0.939	0.4114	0.5789	0.3267
Pg_scaffold0166__181289	0.9223	0.0777	2	344	309	2	0.8983	0.1433	0.1553	0.133
Pg_scaffold0166__298792	0.5	0.5	1	344	303	2	0.8808	0.5	1	0.375
Pg_scaffold0166__298933	0.5	0.5	1	344	344	2	1	0.5	1	0.375
Pg_scaffold0166__298942	0.5	0.5	1	344	344	2	1	0.5	1	0.375
Pg_scaffold0169__1189662	0.9284	0.0716	2	344	335	2	0.9738	0.133	0.1433	0.1242
Pg_scaffold0170__414233	0.7727	0.2273	2	344	286	2	0.8314	0.3512	0.4545	0.2896
Pg_scaffold0172__616821	0.6465	0.3535	2	344	314	2	0.9128	0.4571	0.707	0.3526
Pg_scaffold0174__842387	0.7248	0.2752	2	344	327	2	0.9506	0.399	0.5505	0.3194
Pg_scaffold0174__842442	0.7411	0.2589	2	344	336	2	0.9767	0.3838	0.5179	0.3101
Pg_scaffold0174__842482	0.707	0.293	2	344	314	2	0.9128	0.4143	0.586	0.3285
Pg_scaffold0174__842664	0.7939	0.2061	2	344	296	2	0.8605	0.3272	0.4122	0.2737
Pg_scaffold0175__889583	0.9424	0.0576	2	344	278	2	0.8081	0.1085	0.1151	0.1026
Pg_scaffold0175__1226601	0.8518	0.1482	2	344	280	2	0.814	0.2525	0.2964	0.2206
Pg_scaffold0178__630417	0.8328	0.1672	2	344	311	2	0.9041	0.2785	0.3344	0.2397
Pg_scaffold0179__1066555	0.5345	0.4655	2	344	319	2	0.9273	0.4976	0.931	0.3738
Pg_scaffold0179__1066583	0.5	0.5	1	344	302	2	0.8779	0.5	1	0.375
Pg_scaffold0179__1067046	0.5015	0.4985	2	344	325	2	0.9448	0.5	0.9969	0.375
Pg_scaffold0179__1067142	0.5066	0.4934	2	344	301	2	0.875	0.4999	0.9867	0.375
Pg_scaffold0179__1067144	0.505	0.495	2	344	301	2	0.875	0.5	0.99	0.375
Pg_scaffold0179__1067366	0.5	0.5	1	344	314	2	0.9128	0.5	1	0.375
Pg_scaffold0179__1068776	0.503	0.497	2	344	333	2	0.968	0.5	0.994	0.375
Pg_scaffold0179__1068777	0.8949	0.1051	2	344	333	2	0.968	0.1881	0.2102	0.1704
Pg_scaffold0179__1068883	0.5016	0.4984	2	344	319	2	0.9273	0.5	0.9969	0.375
Pg_scaffold0179__1068928	0.5032	0.4968	2	344	309	2	0.8983	0.5	0.9935	0.375
Pg_scaffold0179__1068935	0.5065	0.4935	2	344	309	2	0.8983	0.4999	0.9871	0.375
Pg_scaffold0180__792119	0.8785	0.1215	2	344	284	2	0.8256	0.2134	0.243	0.1907
Pg_scaffold0180__793484	0.5	0.5	1	344	325	2	0.9448	0.5	1	0.375
Pg_scaffold0186__1413718	0.5	0.5	1	344	303	2	0.8808	0.5	1	0.375
Pg_scaffold0186__1413728	0.5	0.5	1	344	305	2	0.8866	0.5	1	0.375
Pg_scaffold0186__1413846	0.5	0.5	1	344	289	2	0.8401	0.5	1	0.375
Pg_scaffold0189__41744	0.9202	0.0798	2	344	307	2	0.8924	0.1469	0.1596	0.1361
Pg_scaffold0189__90910	0.8515	0.1485	2	344	303	2	0.8808	0.2529	0.297	0.2209
Pg_scaffold0190__265245	0.5	0.5	1	344	344	2	1	0.5	1	0.375
Pg_scaffold0190__265304	0.5	0.5	1	344	344	2	1	0.5	1	0.375
Pg_scaffold0190__265340	0.5	0.5	1	344	344	2	1	0.5	1	0.375
Pg_scaffold0190__266066	0.5	0.5	1	344	342	2	0.9942	0.5	1	0.375
Pg_scaffold0190__266081	0.569	0.431	2	344	326	2	0.9477	0.4905	0.862	0.3702
Pg_scaffold0190__266082	0.5	0.5	1	344	297	2	0.8634	0.5	1	0.375
Pg_scaffold0192__1049166	0.5067	0.4933	2	344	299	2	0.8692	0.4999	0.9866	0.375
Pg_scaffold0192__1049258	0.5	0.5	1	344	286	2	0.8314	0.5	1	0.375
Pg_scaffold0200__21102	0.7906	0.2094	2	344	277	2	0.8052	0.3311	0.4188	0.2763
Pg_scaffold0202__1023227	0.5	0.5	1	344	309	2	0.8983	0.5	1	0.375
Pg_scaffold0202__1023243	0.5	0.5	1	344	298	2	0.8663	0.5	1	0.375
Pg_scaffold0204__160159	0.5	0.5	1	344	295	2	0.8576	0.5	1	0.375
Pg_scaffold0204__161425	0.5	0.5	1	344	286	2	0.8314	0.5	1	0.375
Pg_scaffold0205__1271615	0.8123	0.1877	2	344	293	2	0.8517	0.305	0.3754	0.2585
Pg_scaffold0206__1282789	0.5	0.5	1	344	278	2	0.8081	0.5	1	0.375
Pg_scaffold0213__156431	0.5	0.5	1	344	343	2	0.9971	0.5	1	0.375
Pg_scaffold0213__156485	0.5	0.5	1	344	343	2	0.9971	0.5	1	0.375
Pg_scaffold0213__156575	0.5	0.5	1	344	344	2	1	0.5	1	0.375
Pg_scaffold0213__156608	0.5	0.5	1	344	344	2	1	0.5	1	0.375
Pg_scaffold0213__564019	0.5017	0.4983	2	344	300	2	0.8721	0.5	0.9967	0.375
Pg_scaffold0213__616414	0.5016	0.4984	2	344	304	2	0.8837	0.5	0.9967	0.375
Pg_scaffold0213__616474	0.5032	0.4968	2	344	308	2	0.8953	0.5	0.9935	0.375
Pg_scaffold0213__879330	0.5	0.5	1	344	340	2	0.9884	0.5	1	0.375
Pg_scaffold0213__934526	0.9375	0.0625	2	344	288	2	0.8372	0.1172	0.125	0.1103
Pg_scaffold0219__291312	0.5912	0.4088	2	344	318	2	0.9244	0.4834	0.8176	0.3665
Pg_scaffold0219__291450	0.5	0.5	1	344	292	2	0.8488	0.5	1	0.375
Pg_scaffold0219__291479	0.5106	0.4894	2	344	329	2	0.9564	0.4998	0.9787	0.3749
Pg_scaffold0219__627608	0.9366	0.0634	2	344	276	2	0.8023	0.1188	0.1268	0.1117
Pg_scaffold0219__627625	0.9448	0.0552	2	344	290	2	0.843	0.1043	0.1103	0.0988
Pg_scaffold0219__627634	0.9311	0.0689	2	344	283	2	0.8227	0.1283	0.1378	0.1201
Pg_scaffold0219__766862	0.5096	0.4904	2	344	313	2	0.9099	0.4998	0.9808	0.3749
Pg_scaffold0219__767058	0.5139	0.4861	2	344	323	2	0.939	0.4996	0.9721	0.3748
Pg_scaffold0219__767277	0.544	0.456	2	344	307	2	0.8924	0.4961	0.9121	0.3731
Pg_scaffold0219__818025	0.5	0.5	1	344	279	2	0.811	0.5	1	0.375
Pg_scaffold0222__683191	0.9352	0.0648	2	344	301	2	0.875	0.1212	0.1296	0.1138
Pg_scaffold0224__1263504	0.773	0.227	2	344	282	2	0.8198	0.3509	0.4539	0.2893
Pg_scaffold0227__455885	0.5	0.5	1	344	298	2	0.8663	0.5	1	0.375
Pg_scaffold0227__455898	0.5	0.5	1	344	309	2	0.8983	0.5	1	0.375
Pg_scaffold0227__455959	0.5015	0.4985	2	344	333	2	0.968	0.5	0.997	0.375
Pg_scaffold0227__456020	0.5	0.5	1	344	336	2	0.9767	0.5	1	0.375
Pg_scaffold0227__629902	0.5	0.5	1	344	294	2	0.8547	0.5	1	0.375
Pg_scaffold0227__630020	0.508	0.492	2	344	311	2	0.9041	0.4999	0.9839	0.3749
Pg_scaffold0227__630125	0.7564	0.2436	2	344	314	2	0.9128	0.3685	0.4873	0.3006
Pg_scaffold0227__659737	0.5015	0.4985	2	344	343	2	0.9971	0.5	0.9971	0.375
Pg_scaffold0227__778691	0.5029	0.4971	2	344	339	2	0.9855	0.5	0.9941	0.375
Pg_scaffold0227__902791	0.5031	0.4969	2	344	321	2	0.9331	0.5	0.9938	0.375
Pg_scaffold0227__902803	0.5	0.5	1	344	322	2	0.936	0.5	1	0.375
Pg_scaffold0230__995141	0.5	0.5	1	344	295	2	0.8576	0.5	1	0.375
Pg_scaffold0230__1155141	0.5	0.5	1	344	286	2	0.8314	0.5	1	0.375
Pg_scaffold0230__1155341	0.5	0.5	1	344	306	2	0.8895	0.5	1	0.375
Pg_scaffold0230__1238655	0.5	0.5	1	344	297	2	0.8634	0.5	1	0.375
Pg_scaffold0230__1307099	0.5	0.5	1	344	329	2	0.9564	0.5	1	0.375
Pg_scaffold0230__1307231	0.5584	0.4416	2	344	317	2	0.9215	0.4932	0.8833	0.3716
Pg_scaffold0231__149719	0.8029	0.1971	2	344	307	2	0.8924	0.3165	0.3941	0.2664
Pg_scaffold0231__149757	0.7402	0.2598	2	344	306	2	0.8895	0.3846	0.5196	0.3106
Pg_scaffold0231__149973	0.8869	0.1131	2	344	305	2	0.8866	0.2006	0.2262	0.1805
Pg_scaffold0231__150015	0.8815	0.1185	2	344	308	2	0.8953	0.2089	0.237	0.1871
Pg_scaffold0231__150051	0.8762	0.1238	2	344	307	2	0.8924	0.2169	0.2476	0.1934
Pg_scaffold0231__150141	0.7748	0.2252	2	344	313	2	0.9099	0.349	0.4505	0.2881
Pg_scaffold0231__150177	0.7581	0.2419	2	344	308	2	0.8953	0.3668	0.4838	0.2995
Pg_scaffold0231__150195	0.7393	0.2607	2	344	305	2	0.8866	0.3854	0.5213	0.3112
Pg_scaffold0231__439635	0.5032	0.4968	2	344	316	2	0.9186	0.5	0.9937	0.375
Pg_scaffold0232__152889	0.5	0.5	1	344	326	2	0.9477	0.5	1	0.375
Pg_scaffold0232__676833	0.5	0.5	1	344	312	2	0.907	0.5	1	0.375
Pg_scaffold0232__676938	0.5051	0.4949	2	344	294	2	0.8547	0.4999	0.9898	0.375
Pg_scaffold0232__755036	0.5035	0.4965	2	344	289	2	0.8401	0.5	0.9931	0.375
Pg_scaffold0232__755060	0.5084	0.4916	2	344	298	2	0.8663	0.4999	0.9832	0.3749
Pg_scaffold0232__755542	0.5069	0.4931	2	344	291	2	0.8459	0.4999	0.9863	0.375
Pg_scaffold0234__800395	0.5	0.5	1	344	333	2	0.968	0.5	1	0.375
Pg_scaffold0234__800396	0.5	0.5	1	344	333	2	0.968	0.5	1	0.375
Pg_scaffold0234__800476	0.5015	0.4985	2	344	325	2	0.9448	0.5	0.9969	0.375
Pg_scaffold0234__800540	0.5	0.5	1	344	299	2	0.8692	0.5	1	0.375
Pg_scaffold0234__907155	0.775	0.225	2	344	280	2	0.814	0.3488	0.45	0.2879
Pg_scaffold0235__1247950	0.5	0.5	1	344	295	2	0.8576	0.5	1	0.375
Pg_scaffold0235__1247959	0.5	0.5	1	344	315	2	0.9157	0.5	1	0.375
Pg_scaffold0235__1257464	0.5	0.5	1	344	337	2	0.9797	0.5	1	0.375
Pg_scaffold0238__114464	0.7323	0.2677	2	344	282	2	0.8198	0.3921	0.5355	0.3152
Pg_scaffold0238__114509	0.7217	0.2783	2	344	336	2	0.9767	0.4017	0.5565	0.321
Pg_scaffold0241__418572	0.5	0.5	1	344	311	2	0.9041	0.5	1	0.375
Pg_scaffold0241__418745	0.5016	0.4984	2	344	319	2	0.9273	0.5	0.9969	0.375
Pg_scaffold0241__418819	0.5016	0.4984	2	344	309	2	0.8983	0.5	0.9968	0.375
Pg_scaffold0241__420838	0.8451	0.1549	2	344	297	2	0.8634	0.2618	0.3098	0.2275
Pg_scaffold0244__778489	0.6934	0.3066	2	344	305	2	0.8866	0.4252	0.6131	0.3348
Pg_scaffold0245__352167	0.5033	0.4967	2	344	305	2	0.8866	0.5	0.9934	0.375
Pg_scaffold0245__451851	0.9034	0.0966	2	344	321	2	0.9331	0.1745	0.1931	0.1593
Pg_scaffold0245__471201	0.9199	0.0801	2	344	337	2	0.9797	0.1474	0.1602	0.1365
Pg_scaffold0245__558957	0.8716	0.1284	2	344	296	2	0.8605	0.2238	0.2568	0.1988
Pg_scaffold0245__737925	0.8642	0.1358	2	344	302	2	0.8779	0.2347	0.2715	0.2071
Pg_scaffold0245__1064475	0.5	0.5	1	344	277	2	0.8052	0.5	1	0.375
Pg_scaffold0245__1064480	0.5018	0.4982	2	344	276	2	0.8023	0.5	0.9964	0.375
Pg_scaffold0246__188474	0.6429	0.3571	2	344	301	2	0.875	0.4592	0.7143	0.3538
Pg_scaffold0246__188707	0.9249	0.0751	2	344	333	2	0.968	0.1389	0.1502	0.1292
Pg_scaffold0246__188717	0.8672	0.1328	2	344	335	2	0.9738	0.2304	0.2657	0.2038
Pg_scaffold0246__188773	0.9212	0.0788	2	344	330	2	0.9593	0.1452	0.1576	0.1346
Pg_scaffold0246__188801	0.929	0.071	2	344	331	2	0.9622	0.1319	0.142	0.1232
Pg_scaffold0246__188932	0.9136	0.0864	2	344	330	2	0.9593	0.1578	0.1727	0.1454
Pg_scaffold0246__189020	0.8654	0.1346	2	344	327	2	0.9506	0.2329	0.2691	0.2058
Pg_scaffold0246__189127	0.758	0.242	2	344	312	2	0.907	0.3669	0.484	0.2996
Pg_scaffold0246__189169	0.8286	0.1714	2	344	315	2	0.9157	0.2841	0.3429	0.2437
Pg_scaffold0246__189346	0.7716	0.2284	2	344	324	2	0.9419	0.3525	0.4568	0.2903
Pg_scaffold0246__189352	0.7485	0.2515	2	344	326	2	0.9477	0.3765	0.5031	0.3056
Pg_scaffold0246__189445	0.8182	0.1818	2	344	319	2	0.9273	0.2975	0.3636	0.2533
Pg_scaffold0246__189460	0.8495	0.1505	2	344	309	2	0.8983	0.2557	0.301	0.223
Pg_scaffold0246__189491	0.7452	0.2548	2	344	312	2	0.907	0.3798	0.5096	0.3077
Pg_scaffold0246__189538	0.8267	0.1733	2	344	277	2	0.8052	0.2865	0.3466	0.2455
Pg_scaffold0246__503706	0.5	0.5	1	344	302	2	0.8779	0.5	1	0.375
Pg_scaffold0246__504873	0.5	0.5	1	344	317	2	0.9215	0.5	1	0.375
Pg_scaffold0246__507125	0.6743	0.3257	2	344	304	2	0.8837	0.4392	0.6513	0.3428
Pg_scaffold0246__630952	0.5714	0.4286	2	344	329	2	0.9564	0.4898	0.8571	0.3698
Pg_scaffold0246__631022	0.5	0.5	1	344	320	2	0.9302	0.5	1	0.375
Pg_scaffold0246__634847	0.5	0.5	1	344	298	2	0.8663	0.5	1	0.375
Pg_scaffold0246__634934	0.5016	0.4984	2	344	322	2	0.936	0.5	0.9969	0.375
Pg_scaffold0246__635124	0.5073	0.4927	2	344	342	2	0.9942	0.4999	0.9854	0.3749
Pg_scaffold0246__635169	0.5132	0.4868	2	344	342	2	0.9942	0.4997	0.9737	0.3748
Pg_scaffold0246__636722	0.5599	0.4401	2	344	342	2	0.9942	0.4928	0.8801	0.3714
Pg_scaffold0247__490253	0.9358	0.0642	2	344	296	2	0.8605	0.1201	0.1284	0.1129
Pg_scaffold0247__553057	0.5017	0.4983	2	344	286	2	0.8314	0.5	0.9965	0.375
Pg_scaffold0247__620256	0.9082	0.0918	2	344	316	2	0.9186	0.1667	0.1835	0.1528
Pg_scaffold0247__624646	0.9034	0.0966	2	344	295	2	0.8576	0.1746	0.1932	0.1593
Pg_scaffold0247__626544	0.9034	0.0966	2	344	295	2	0.8576	0.1746	0.1932	0.1593
Pg_scaffold0247__657762	0.9122	0.0878	2	344	336	2	0.9767	0.1602	0.1756	0.1473
Pg_scaffold0247__1231085	0.8661	0.1339	2	344	295	2	0.8576	0.2319	0.2678	0.205
Pg_scaffold0247__1263255	0.8589	0.1411	2	344	280	2	0.814	0.2423	0.2821	0.213
Pg_scaffold0252__519599	0.5874	0.4126	2	344	309	2	0.8983	0.4847	0.8252	0.3672
Pg_scaffold0254__1153465	0.5223	0.4777	2	344	314	2	0.9128	0.499	0.9554	0.3745
Pg_scaffold0254__1153469	0.5206	0.4794	2	344	316	2	0.9186	0.4992	0.9589	0.3746
Pg_scaffold0254__1153478	0.5203	0.4797	2	344	320	2	0.9302	0.4992	0.9594	0.3746
Pg_scaffold0257__187300	0.9439	0.0561	2	344	303	2	0.8808	0.1059	0.1122	0.1003
Pg_scaffold0258__1273986	0.8565	0.1435	2	344	324	2	0.9419	0.2458	0.287	0.2156
Pg_scaffold0263__236457	0.5	0.5	1	344	285	2	0.8285	0.5	1	0.375
Pg_scaffold0263__411873	0.5	0.5	1	344	328	2	0.9535	0.5	1	0.375
Pg_scaffold0263__412256	0.5	0.5	1	344	337	2	0.9797	0.5	1	0.375
Pg_scaffold0263__1110404	0.5	0.5	1	344	284	2	0.8256	0.5	1	0.375
Pg_scaffold0263__1110594	0.5	0.5	1	344	284	2	0.8256	0.5	1	0.375
Pg_scaffold0263__1110612	0.5017	0.4983	2	344	297	2	0.8634	0.5	0.9966	0.375
Pg_scaffold0263__1110614	0.5017	0.4983	2	344	296	2	0.8605	0.5	0.9966	0.375
Pg_scaffold0263__1110832	0.5	0.5	1	344	297	2	0.8634	0.5	1	0.375
Pg_scaffold0264__50690	0.5	0.5	1	344	282	2	0.8198	0.5	1	0.375
Pg_scaffold0264__50743	0.5	0.5	1	344	280	2	0.814	0.5	1	0.375
Pg_scaffold0266__764689	0.8594	0.1406	2	344	288	2	0.8372	0.2417	0.2813	0.2125
Pg_scaffold0266__830273	0.5	0.5	1	344	305	2	0.8866	0.5	1	0.375
Pg_scaffold0266__830363	0.5	0.5	1	344	340	2	0.9884	0.5	1	0.375
Pg_scaffold0266__830378	0.5	0.5	1	344	340	2	0.9884	0.5	1	0.375
Pg_scaffold0266__830507	0.5058	0.4942	2	344	344	2	1	0.4999	0.9884	0.375
Pg_scaffold0266__911769	0.5	0.5	1	344	339	2	0.9855	0.5	1	0.375
Pg_scaffold0266__912915	0.5	0.5	1	344	340	2	0.9884	0.5	1	0.375
Pg_scaffold0274__823028	0.5337	0.4663	2	344	312	2	0.907	0.4977	0.9327	0.3739
Pg_scaffold0276__71500	0.6323	0.3677	2	344	325	2	0.9448	0.465	0.7354	0.3569
Pg_scaffold0277__336657	0.5	0.5	1	344	293	2	0.8517	0.5	1	0.375
Pg_scaffold0277__336731	0.5	0.5	1	344	307	2	0.8924	0.5	1	0.375
Pg_scaffold0277__336741	0.5	0.5	1	344	307	2	0.8924	0.5	1	0.375
Pg_scaffold0280__71220	0.519	0.481	2	344	342	2	0.9942	0.4993	0.962	0.3746
Pg_scaffold0280__72723	0.5	0.5	1	344	278	2	0.8081	0.5	1	0.375
Pg_scaffold0280__999027	0.5	0.5	1	344	338	2	0.9826	0.5	1	0.375
Pg_scaffold0280__999189	0.5	0.5	1	344	344	2	1	0.5	1	0.375
Pg_scaffold0280__999308	0.5	0.5	1	344	343	2	0.9971	0.5	1	0.375
Pg_scaffold0280__999552	0.5	0.5	1	344	344	2	1	0.5	1	0.375
Pg_scaffold0280__999872	0.5	0.5	1	344	312	2	0.907	0.5	1	0.375
Pg_scaffold0280__1041545	0.5	0.5	1	344	342	2	0.9942	0.5	1	0.375
Pg_scaffold0284__331694	0.5033	0.4967	2	344	300	2	0.8721	0.5	0.9933	0.375
Pg_scaffold0285__219637	0.5147	0.4853	2	344	340	2	0.9884	0.4996	0.9706	0.3748
Pg_scaffold0285__222053	0.5	0.5	1	344	324	2	0.9419	0.5	1	0.375
Pg_scaffold0288__503902	0.8206	0.1794	2	344	315	2	0.9157	0.2944	0.3587	0.2511
Pg_scaffold0288__725802	0.7122	0.2878	2	344	304	2	0.8837	0.41	0.5757	0.3259
Pg_scaffold0290__135865	0.5	0.5	1	344	295	2	0.8576	0.5	1	0.375
Pg_scaffold0290__135873	0.5	0.5	1	344	294	2	0.8547	0.5	1	0.375
Pg_scaffold0290__135931	0.5	0.5	1	344	305	2	0.8866	0.5	1	0.375
Pg_scaffold0290__135937	0.5	0.5	1	344	307	2	0.8924	0.5	1	0.375
Pg_scaffold0290__135997	0.5	0.5	1	344	307	2	0.8924	0.5	1	0.375
Pg_scaffold0290__136001	0.5	0.5	1	344	306	2	0.8895	0.5	1	0.375
Pg_scaffold0290__136021	0.5016	0.4984	2	344	308	2	0.8953	0.5	0.9968	0.375
Pg_scaffold0290__360456	0.5	0.5	1	344	276	2	0.8023	0.5	1	0.375
Pg_scaffold0290__360492	0.5	0.5	1	344	306	2	0.8895	0.5	1	0.375
Pg_scaffold0290__360540	0.5	0.5	1	344	298	2	0.8663	0.5	1	0.375
Pg_scaffold0290__360617	0.5	0.5	1	344	335	2	0.9738	0.5	1	0.375
Pg_scaffold0290__360627	0.5	0.5	1	344	337	2	0.9797	0.5	1	0.375
Pg_scaffold0290__360681	0.5	0.5	1	344	333	2	0.968	0.5	1	0.375
Pg_scaffold0291__925904	0.746	0.254	2	344	313	2	0.9099	0.379	0.508	0.3072
Pg_scaffold0291__926007	0.75	0.25	2	344	286	2	0.8314	0.375	0.5	0.3047
Pg_scaffold0291__977336	0.7437	0.2563	2	344	316	2	0.9186	0.3812	0.5127	0.3086
Pg_scaffold0292__776264	0.5	0.5	1	344	331	2	0.9622	0.5	1	0.375
Pg_scaffold0292__776486	0.5263	0.4737	2	344	342	2	0.9942	0.4986	0.9474	0.3743
Pg_scaffold0292__776513	0.5045	0.4955	2	344	331	2	0.9622	0.5	0.9909	0.375
Pg_scaffold0292__785347	0.5	0.5	1	344	329	2	0.9564	0.5	1	0.375
Pg_scaffold0292__785474	0.5213	0.4787	2	344	305	2	0.8866	0.4991	0.9574	0.3745
Pg_scaffold0292__785503	0.5361	0.4639	2	344	305	2	0.8866	0.4974	0.9279	0.3737
Pg_scaffold0294__197207	0.9	0.1	2	344	305	2	0.8866	0.18	0.2	0.1638
Pg_scaffold0294__958936	0.5	0.5	1	344	316	2	0.9186	0.5	1	0.375
Pg_scaffold0294__958976	0.5	0.5	1	344	328	2	0.9535	0.5	1	0.375
Pg_scaffold0294__1000960	0.7824	0.2176	2	344	278	2	0.8081	0.3405	0.4353	0.2825
Pg_scaffold0294__1000963	0.801	0.199	2	344	289	2	0.8401	0.3188	0.3979	0.268
Pg_scaffold0297__961990	0.5145	0.4855	2	344	344	2	1	0.4996	0.9709	0.3748
Pg_scaffold0297__962647	0.5	0.5	1	344	336	2	0.9767	0.5	1	0.375
Pg_scaffold0297__962675	0.5	0.5	1	344	339	2	0.9855	0.5	1	0.375
Pg_scaffold0297__1073657	0.9339	0.0661	2	344	295	2	0.8576	0.1235	0.1322	0.1158
Pg_scaffold0297__1073660	0.9373	0.0627	2	344	295	2	0.8576	0.1176	0.1254	0.1106
Pg_scaffold0297__1198627	0.7356	0.2644	2	344	278	2	0.8081	0.389	0.5288	0.3133
Pg_scaffold0298__1080809	0.5	0.5	1	344	344	2	1	0.5	1	0.375
Pg_scaffold0298__1081933	0.5	0.5	1	344	334	2	0.9709	0.5	1	0.375
Pg_scaffold0303__1035954	0.5	0.5	1	344	340	2	0.9884	0.5	1	0.375
Pg_scaffold0303__1035976	0.5015	0.4985	2	344	341	2	0.9913	0.5	0.9971	0.375
Pg_scaffold0303__1036005	0.5	0.5	1	344	340	2	0.9884	0.5	1	0.375
Pg_scaffold0303__1036023	0.5	0.5	1	344	340	2	0.9884	0.5	1	0.375
Pg_scaffold0303__1038607	0.5	0.5	1	344	339	2	0.9855	0.5	1	0.375
Pg_scaffold0303__1038638	0.5	0.5	1	344	324	2	0.9419	0.5	1	0.375
Pg_scaffold0312__253110	0.6726	0.3274	2	344	336	2	0.9767	0.4404	0.6548	0.3434
Pg_scaffold0312__253132	0.6413	0.3587	2	344	322	2	0.936	0.4601	0.7174	0.3542
Pg_scaffold0312__512234	0.5	0.5	1	344	277	2	0.8052	0.5	1	0.375
Pg_scaffold0312__512292	0.5	0.5	1	344	300	2	0.8721	0.5	1	0.375
Pg_scaffold0312__512306	0.5	0.5	1	344	301	2	0.875	0.5	1	0.375
Pg_scaffold0312__512428	0.5	0.5	1	344	304	2	0.8837	0.5	1	0.375
Pg_scaffold0312__514659	0.5	0.5	1	344	306	2	0.8895	0.5	1	0.375
Pg_scaffold0312__515078	0.5016	0.4984	2	344	321	2	0.9331	0.5	0.9969	0.375
Pg_scaffold0312__515156	0.5016	0.4984	2	344	318	2	0.9244	0.5	0.9969	0.375
Pg_scaffold0313__1056465	0.85	0.15	2	344	290	2	0.843	0.255	0.3	0.2225
Pg_scaffold0314__934447	0.5	0.5	1	344	293	2	0.8517	0.5	1	0.375
Pg_scaffold0314__934456	0.5	0.5	1	344	288	2	0.8372	0.5	1	0.375
Pg_scaffold0314__934469	0.5	0.5	1	344	286	2	0.8314	0.5	1	0.375
Pg_scaffold0314__934545	0.5033	0.4967	2	344	300	2	0.8721	0.5	0.9933	0.375
Pg_scaffold0315__297456	0.9164	0.0836	2	344	281	2	0.8169	0.1533	0.1673	0.1415
Pg_scaffold0318__557089	0.7907	0.2093	2	344	289	2	0.8401	0.331	0.4187	0.2762
Pg_scaffold0318__557093	0.7907	0.2093	2	344	289	2	0.8401	0.331	0.4187	0.2762
Pg_scaffold0318__557148	0.8557	0.1443	2	344	298	2	0.8663	0.2469	0.2886	0.2165
Pg_scaffold0318__558136	0.8261	0.1739	2	344	299	2	0.8692	0.2873	0.3478	0.2461
Pg_scaffold0318__558149	0.8112	0.1888	2	344	294	2	0.8547	0.3063	0.3776	0.2594
Pg_scaffold0318__726235	0.784	0.216	2	344	294	2	0.8547	0.3387	0.432	0.2813
Pg_scaffold0318__726247	0.7654	0.2346	2	344	292	2	0.8488	0.3591	0.4692	0.2946
Pg_scaffold0319__576262	0.5	0.5	1	344	327	2	0.9506	0.5	1	0.375
Pg_scaffold0323__51030	0.5	0.5	1	344	321	2	0.9331	0.5	1	0.375
Pg_scaffold0323__51048	0.5	0.5	1	344	323	2	0.939	0.5	1	0.375
Pg_scaffold0323__51231	0.5	0.5	1	344	329	2	0.9564	0.5	1	0.375
Pg_scaffold0323__51564	0.5	0.5	1	344	335	2	0.9738	0.5	1	0.375
Pg_scaffold0324__1156994	0.8125	0.1875	2	344	328	2	0.9535	0.3047	0.375	0.2583
Pg_scaffold0328__787034	0.5619	0.4381	2	344	331	2	0.9622	0.4923	0.8761	0.3711
Pg_scaffold0328__787048	0.5615	0.4385	2	344	317	2	0.9215	0.4924	0.877	0.3712
Pg_scaffold0330__820902	0.651	0.349	2	344	308	2	0.8953	0.4544	0.6981	0.3512
Pg_scaffold0330__821089	0.856	0.144	2	344	309	2	0.8983	0.2465	0.288	0.2162
Pg_scaffold0331__474501	0.5015	0.4985	2	344	329	2	0.9564	0.5	0.997	0.375
Pg_scaffold0333__1025506	0.6424	0.3576	2	344	288	2	0.8372	0.4595	0.7153	0.3539
Pg_scaffold0347__267546	0.5	0.5	1	344	315	2	0.9157	0.5	1	0.375
Pg_scaffold0347__267762	0.5	0.5	1	344	301	2	0.875	0.5	1	0.375
Pg_scaffold0347__267794	0.5	0.5	1	344	292	2	0.8488	0.5	1	0.375
Pg_scaffold0350__34961	0.6667	0.3333	2	344	309	2	0.8983	0.4444	0.6667	0.3457
Pg_scaffold0350__34994	0.5941	0.4059	2	344	303	2	0.8808	0.4823	0.8119	0.366
Pg_scaffold0350__35041	0.5757	0.4243	2	344	304	2	0.8837	0.4886	0.8487	0.3692
Pg_scaffold0350__35093	0.5518	0.4482	2	344	309	2	0.8983	0.4946	0.8964	0.3723
Pg_scaffold0350__36687	0.5525	0.4475	2	344	305	2	0.8866	0.4945	0.8951	0.3722
Pg_scaffold0350__36708	0.5479	0.4521	2	344	292	2	0.8488	0.4954	0.9041	0.3727
Pg_scaffold0350__151672	0.5	0.5	1	344	317	2	0.9215	0.5	1	0.375
Pg_scaffold0350__152350	0.5479	0.4521	2	344	334	2	0.9709	0.4954	0.9042	0.3727
Pg_scaffold0350__152513	0.8979	0.1021	2	344	333	2	0.968	0.1834	0.2042	0.1665
Pg_scaffold0350__154453	0.8741	0.1259	2	344	282	2	0.8198	0.2201	0.2518	0.1959
Pg_scaffold0350__225661	0.903	0.097	2	344	335	2	0.9738	0.1752	0.194	0.1599
Pg_scaffold0350__419231	0.5	0.5	1	344	342	2	0.9942	0.5	1	0.375
Pg_scaffold0350__419547	0.5	0.5	1	344	343	2	0.9971	0.5	1	0.375
Pg_scaffold0350__419574	0.5	0.5	1	344	340	2	0.9884	0.5	1	0.375
Pg_scaffold0350__660585	0.8288	0.1712	2	344	295	2	0.8576	0.2838	0.3424	0.2435
Pg_scaffold0354__776904	0.7891	0.2109	2	344	313	2	0.9099	0.3328	0.4217	0.2774
Pg_scaffold0356__481930	0.5268	0.4732	2	344	336	2	0.9767	0.4986	0.9464	0.3743
Pg_scaffold0356__482249	0.5	0.5	1	344	299	2	0.8692	0.5	1	0.375
Pg_scaffold0356__482250	0.5	0.5	1	344	303	2	0.8808	0.5	1	0.375
Pg_scaffold0357__203131	0.5	0.5	1	344	336	2	0.9767	0.5	1	0.375
Pg_scaffold0357__203202	0.6757	0.3243	2	344	296	2	0.8605	0.4383	0.6486	0.3422
Pg_scaffold0357__203280	0.5	0.5	1	344	297	2	0.8634	0.5	1	0.375
Pg_scaffold0358__74890	0.5355	0.4645	2	344	296	2	0.8605	0.4975	0.9291	0.3737
Pg_scaffold0358__520805	0.7224	0.2776	2	344	281	2	0.8169	0.4011	0.5552	0.3206
Pg_scaffold0358__624472	0.5	0.5	1	344	320	2	0.9302	0.5	1	0.375
Pg_scaffold0363__251787	0.9457	0.0543	2	344	276	2	0.8023	0.1028	0.1087	0.0975
Pg_scaffold0363__639613	0.5	0.5	1	344	281	2	0.8169	0.5	1	0.375
Pg_scaffold0363__940481	0.6758	0.3242	2	344	293	2	0.8517	0.4382	0.6485	0.3422
Pg_scaffold0363__977324	0.9312	0.0688	2	344	298	2	0.8663	0.1281	0.1376	0.1199
Pg_scaffold0363__996948	0.5458	0.4542	2	344	295	2	0.8576	0.4958	0.9085	0.3729
Pg_scaffold0363__1057440	0.7376	0.2624	2	344	282	2	0.8198	0.3871	0.5248	0.3122
Pg_scaffold0363__1080414	0.5	0.5	1	344	326	2	0.9477	0.5	1	0.375
Pg_scaffold0363__1081281	0.5	0.5	1	344	277	2	0.8052	0.5	1	0.375
Pg_scaffold0363__1081370	0.5	0.5	1	344	343	2	0.9971	0.5	1	0.375
Pg_scaffold0363__1081551	0.5	0.5	1	344	343	2	0.9971	0.5	1	0.375
Pg_scaffold0367__79050	0.8769	0.1231	2	344	329	2	0.9564	0.2159	0.2462	0.1926
Pg_scaffold0367__626579	0.5018	0.4982	2	344	280	2	0.814	0.5	0.9964	0.375
Pg_scaffold0367__627157	0.5	0.5	1	344	340	2	0.9884	0.5	1	0.375
Pg_scaffold0367__627213	0.5	0.5	1	344	338	2	0.9826	0.5	1	0.375
Pg_scaffold0367__627289	0.5	0.5	1	344	331	2	0.9622	0.5	1	0.375
Pg_scaffold0367__842053	0.5	0.5	1	344	324	2	0.9419	0.5	1	0.375
Pg_scaffold0368__191635	0.5	0.5	1	344	343	2	0.9971	0.5	1	0.375
Pg_scaffold0368__192828	0.5	0.5	1	344	343	2	0.9971	0.5	1	0.375
Pg_scaffold0368__1107474	0.5029	0.4971	2	344	344	2	1	0.5	0.9942	0.375
Pg_scaffold0368__1113052	0.5015	0.4985	2	344	343	2	0.9971	0.5	0.9971	0.375
Pg_scaffold0374__24377	0.9331	0.0669	2	344	299	2	0.8692	0.1248	0.1338	0.117
Pg_scaffold0374__277931	0.5345	0.4655	2	344	304	2	0.8837	0.4976	0.9309	0.3738
Pg_scaffold0374__277936	0.5244	0.4756	2	344	308	2	0.8953	0.4988	0.9513	0.3744
Pg_scaffold0374__278108	0.5657	0.4343	2	344	297	2	0.8634	0.4914	0.8687	0.3707
Pg_scaffold0374__1027209	0.5016	0.4984	2	344	304	2	0.8837	0.5	0.9967	0.375
Pg_scaffold0378__959711	0.9419	0.0581	2	344	344	2	1	0.1095	0.1163	0.1035
Pg_scaffold0378__960813	0.5	0.5	1	344	297	2	0.8634	0.5	1	0.375
Pg_scaffold0378__960818	0.5	0.5	1	344	342	2	0.9942	0.5	1	0.375
Pg_scaffold0378__961091	0.9331	0.0669	2	344	344	2	1	0.1248	0.1337	0.117
Pg_scaffold0378__961189	0.9462	0.0538	2	344	344	2	1	0.1018	0.1076	0.0966
Pg_scaffold0378__961275	0.9064	0.0936	2	344	342	2	0.9942	0.1696	0.1871	0.1552
Pg_scaffold0378__961364	0.8831	0.1169	2	344	295	2	0.8576	0.2065	0.2339	0.1852
Pg_scaffold0379__811995	0.5129	0.4871	2	344	311	2	0.9041	0.4997	0.9743	0.3748
Pg_scaffold0380__675730	0.5279	0.4721	2	344	305	2	0.8866	0.4984	0.9443	0.3742
Pg_scaffold0384__411627	0.5	0.5	1	344	324	2	0.9419	0.5	1	0.375
Pg_scaffold0384__414054	0.9375	0.0625	2	344	304	2	0.8837	0.1172	0.125	0.1103
Pg_scaffold0386__1049097	0.6025	0.3975	2	344	317	2	0.9215	0.479	0.795	0.3643
Pg_scaffold0386__1049120	0.8905	0.1095	2	344	306	2	0.8895	0.195	0.219	0.176
Pg_scaffold0386__1049193	0.8771	0.1229	2	344	293	2	0.8517	0.2155	0.2457	0.1923
Pg_scaffold0386__1049194	0.8925	0.1075	2	344	293	2	0.8517	0.1919	0.215	0.1735
Pg_scaffold0386__1051371	0.5016	0.4984	2	344	316	2	0.9186	0.5	0.9968	0.375
Pg_scaffold0386__1051448	0.5032	0.4968	2	344	312	2	0.907	0.5	0.9936	0.375
Pg_scaffold0388__860575	0.9217	0.0783	2	344	313	2	0.9099	0.1443	0.1565	0.1339
Pg_scaffold0389__950820	0.6996	0.3004	2	344	278	2	0.8081	0.4203	0.6007	0.332
Pg_scaffold0390__108979	0.9383	0.0617	2	344	308	2	0.8953	0.1158	0.1234	0.1091
Pg_scaffold0390__109004	0.8487	0.1513	2	344	304	2	0.8837	0.2568	0.3026	0.2239
Pg_scaffold0390__109118	0.8639	0.1361	2	344	305	2	0.8866	0.2351	0.2721	0.2075
Pg_scaffold0390__109232	0.9198	0.0802	2	344	324	2	0.9419	0.1476	0.1605	0.1367
Pg_scaffold0390__109355	0.9288	0.0712	2	344	309	2	0.8983	0.1323	0.1424	0.1235
Pg_scaffold0399__180882	0.5248	0.4752	2	344	343	2	0.9971	0.4988	0.9504	0.3744
Pg_scaffold0399__180912	0.5407	0.4593	2	344	344	2	1	0.4967	0.9186	0.3733
Pg_scaffold0399__182218	0.6289	0.3711	2	344	322	2	0.936	0.4668	0.7422	0.3578
Pg_scaffold0399__284882	0.9153	0.0847	2	344	307	2	0.8924	0.155	0.1694	0.143
Pg_scaffold0399__411629	0.5036	0.4964	2	344	277	2	0.8052	0.5	0.9928	0.375
Pg_scaffold0399__693227	0.5033	0.4967	2	344	307	2	0.8924	0.5	0.9935	0.375
Pg_scaffold0399__693235	0.5016	0.4984	2	344	306	2	0.8895	0.5	0.9967	0.375
Pg_scaffold0400__909340	0.5	0.5	1	344	291	2	0.8459	0.5	1	0.375
Pg_scaffold0400__926961	0.859	0.141	2	344	312	2	0.907	0.2423	0.2821	0.2129
Pg_scaffold0400__1005581	0.7425	0.2575	2	344	299	2	0.8692	0.3824	0.5151	0.3093
Pg_scaffold0400__1005586	0.7407	0.2593	2	344	297	2	0.8634	0.3841	0.5185	0.3103
Pg_scaffold0401__42226	0.5	0.5	1	344	333	2	0.968	0.5	1	0.375
Pg_scaffold0401__45448	0.5	0.5	1	344	308	2	0.8953	0.5	1	0.375
Pg_scaffold0402__103672	0.5	0.5	1	344	297	2	0.8634	0.5	1	0.375
Pg_scaffold0402__105745	0.5	0.5	1	344	289	2	0.8401	0.5	1	0.375
Pg_scaffold0402__241749	0.5	0.5	1	344	299	2	0.8692	0.5	1	0.375
Pg_scaffold0402__241773	0.5	0.5	1	344	337	2	0.9797	0.5	1	0.375
Pg_scaffold0402__241885	0.5	0.5	1	344	340	2	0.9884	0.5	1	0.375
Pg_scaffold0402__242916	0.5	0.5	1	344	306	2	0.8895	0.5	1	0.375
Pg_scaffold0402__242927	0.5	0.5	1	344	278	2	0.8081	0.5	1	0.375
Pg_scaffold0402__869173	0.5098	0.4902	2	344	305	2	0.8866	0.4998	0.9803	0.3749
Pg_scaffold0403__606826	0.9191	0.0809	2	344	309	2	0.8983	0.1487	0.1618	0.1377
Pg_scaffold0403__734723	0.5	0.5	1	344	292	2	0.8488	0.5	1	0.375
Pg_scaffold0403__768133	0.5	0.5	1	344	343	2	0.9971	0.5	1	0.375
Pg_scaffold0403__962477	0.8882	0.1118	2	344	340	2	0.9884	0.1985	0.2235	0.1788
Pg_scaffold0404__210238	0.6997	0.3003	2	344	298	2	0.8663	0.4203	0.6007	0.332
Pg_scaffold0404__210288	0.716	0.284	2	344	294	2	0.8547	0.4067	0.568	0.324
Pg_scaffold0404__212303	0.7248	0.2752	2	344	318	2	0.9244	0.3989	0.5503	0.3193
Pg_scaffold0404__214002	0.7157	0.2843	2	344	313	2	0.9099	0.407	0.5687	0.3242
Pg_scaffold0404__214010	0.7152	0.2848	2	344	316	2	0.9186	0.4074	0.5696	0.3244
Pg_scaffold0404__214078	0.7319	0.2681	2	344	317	2	0.9215	0.3925	0.5363	0.3155
Pg_scaffold0404__235058	0.75	0.25	2	344	304	2	0.8837	0.375	0.5	0.3047
Pg_scaffold0405__199481	0.631	0.369	2	344	294	2	0.8547	0.4657	0.7381	0.3573
Pg_scaffold0406__91433	0.5015	0.4985	2	344	344	2	1	0.5	0.9971	0.375
Pg_scaffold0406__91591	0.5	0.5	1	344	343	2	0.9971	0.5	1	0.375
Pg_scaffold0406__91655	0.5	0.5	1	344	343	2	0.9971	0.5	1	0.375
Pg_scaffold0406__91712	0.5	0.5	1	344	343	2	0.9971	0.5	1	0.375
Pg_scaffold0406__91759	0.5	0.5	1	344	342	2	0.9942	0.5	1	0.375
Pg_scaffold0406__91817	0.5	0.5	1	344	340	2	0.9884	0.5	1	0.375
Pg_scaffold0406__91828	0.5	0.5	1	344	341	2	0.9913	0.5	1	0.375
Pg_scaffold0406__91860	0.5	0.5	1	344	340	2	0.9884	0.5	1	0.375
Pg_scaffold0406__91901	0.5	0.5	1	344	341	2	0.9913	0.5	1	0.375
Pg_scaffold0406__91939	0.5	0.5	1	344	324	2	0.9419	0.5	1	0.375
Pg_scaffold0406__91941	0.5	0.5	1	344	324	2	0.9419	0.5	1	0.375
Pg_scaffold0406__91982	0.5	0.5	1	344	316	2	0.9186	0.5	1	0.375
Pg_scaffold0406__92049	0.5	0.5	1	344	310	2	0.9012	0.5	1	0.375
Pg_scaffold0406__92086	0.5	0.5	1	344	333	2	0.968	0.5	1	0.375
Pg_scaffold0406__92148	0.5	0.5	1	344	338	2	0.9826	0.5	1	0.375
Pg_scaffold0406__92221	0.5	0.5	1	344	341	2	0.9913	0.5	1	0.375
Pg_scaffold0406__92408	0.5	0.5	1	344	340	2	0.9884	0.5	1	0.375
Pg_scaffold0406__92549	0.5015	0.4985	2	344	341	2	0.9913	0.5	0.9971	0.375
Pg_scaffold0406__92746	0.5	0.5	1	344	327	2	0.9506	0.5	1	0.375
Pg_scaffold0406__92748	0.5	0.5	1	344	325	2	0.9448	0.5	1	0.375
Pg_scaffold0406__92801	0.5	0.5	1	344	291	2	0.8459	0.5	1	0.375
Pg_scaffold0406__92808	0.5	0.5	1	344	289	2	0.8401	0.5	1	0.375
Pg_scaffold0408__166978	0.5	0.5	1	344	281	2	0.8169	0.5	1	0.375
Pg_scaffold0409__540950	0.5	0.5	1	344	342	2	0.9942	0.5	1	0.375
Pg_scaffold0423__100576	0.5	0.5	1	344	297	2	0.8634	0.5	1	0.375
Pg_scaffold0423__100605	0.5	0.5	1	344	331	2	0.9622	0.5	1	0.375
Pg_scaffold0423__100673	0.5	0.5	1	344	340	2	0.9884	0.5	1	0.375
Pg_scaffold0423__100747	0.5	0.5	1	344	342	2	0.9942	0.5	1	0.375
Pg_scaffold0423__100753	0.5	0.5	1	344	341	2	0.9913	0.5	1	0.375
Pg_scaffold0423__100767	0.5	0.5	1	344	341	2	0.9913	0.5	1	0.375
Pg_scaffold0423__100860	0.5	0.5	1	344	340	2	0.9884	0.5	1	0.375
Pg_scaffold0423__100868	0.5	0.5	1	344	340	2	0.9884	0.5	1	0.375
Pg_scaffold0423__1041868	0.5	0.5	1	344	327	2	0.9506	0.5	1	0.375
Pg_scaffold0423__1046053	0.5	0.5	1	344	343	2	0.9971	0.5	1	0.375
Pg_scaffold0423__1046370	0.5	0.5	1	344	324	2	0.9419	0.5	1	0.375
Pg_scaffold0426__394951	0.5017	0.4983	2	344	302	2	0.8779	0.5	0.9967	0.375
Pg_scaffold0426__394973	0.5	0.5	1	344	344	2	1	0.5	1	0.375
Pg_scaffold0426__394992	0.5	0.5	1	344	344	2	1	0.5	1	0.375
Pg_scaffold0426__395008	0.5	0.5	1	344	344	2	1	0.5	1	0.375
Pg_scaffold0426__397226	0.5	0.5	1	344	344	2	1	0.5	1	0.375
Pg_scaffold0426__397409	0.5	0.5	1	344	344	2	1	0.5	1	0.375
Pg_scaffold0426__398712	0.5	0.5	1	344	344	2	1	0.5	1	0.375
Pg_scaffold0426__398713	0.5	0.5	1	344	344	2	1	0.5	1	0.375
Pg_scaffold0426__399612	0.5	0.5	1	344	344	2	1	0.5	1	0.375
Pg_scaffold0426__399615	0.5	0.5	1	344	344	2	1	0.5	1	0.375
Pg_scaffold0426__399630	0.5	0.5	1	344	344	2	1	0.5	1	0.375
Pg_scaffold0426__399765	0.5	0.5	1	344	344	2	1	0.5	1	0.375
Pg_scaffold0426__461814	0.5	0.5	1	344	344	2	1	0.5	1	0.375
Pg_scaffold0426__462036	0.5	0.5	1	344	334	2	0.9709	0.5	1	0.375
Pg_scaffold0426__462042	0.5	0.5	1	344	335	2	0.9738	0.5	1	0.375
Pg_scaffold0426__462093	0.5	0.5	1	344	333	2	0.968	0.5	1	0.375
Pg_scaffold0426__787493	0.5	0.5	1	344	344	2	1	0.5	1	0.375
Pg_scaffold0426__892668	0.8778	0.1222	2	344	311	2	0.9041	0.2145	0.2444	0.1915
Pg_scaffold0428__865971	0.5	0.5	1	344	321	2	0.9331	0.5	1	0.375
Pg_scaffold0428__865996	0.5	0.5	1	344	328	2	0.9535	0.5	1	0.375
Pg_scaffold0428__866184	0.5	0.5	1	344	321	2	0.9331	0.5	1	0.375
Pg_scaffold0428__866276	0.5	0.5	1	344	313	2	0.9099	0.5	1	0.375
Pg_scaffold0428__866478	0.5	0.5	1	344	306	2	0.8895	0.5	1	0.375
Pg_scaffold0428__866516	0.5	0.5	1	344	320	2	0.9302	0.5	1	0.375
Pg_scaffold0428__866525	0.5	0.5	1	344	329	2	0.9564	0.5	1	0.375
Pg_scaffold0428__866529	0.5	0.5	1	344	330	2	0.9593	0.5	1	0.375
Pg_scaffold0428__866590	0.5	0.5	1	344	338	2	0.9826	0.5	1	0.375
Pg_scaffold0428__866642	0.5	0.5	1	344	312	2	0.907	0.5	1	0.375
Pg_scaffold0428__866666	0.5	0.5	1	344	281	2	0.8169	0.5	1	0.375
Pg_scaffold0428__867754	0.5	0.5	1	344	298	2	0.8663	0.5	1	0.375
Pg_scaffold0428__867790	0.5	0.5	1	344	338	2	0.9826	0.5	1	0.375
Pg_scaffold0428__867922	0.5	0.5	1	344	328	2	0.9535	0.5	1	0.375
Pg_scaffold0429__764476	0.5293	0.4707	2	344	307	2	0.8924	0.4983	0.9414	0.3741
Pg_scaffold0429__764636	0.513	0.487	2	344	307	2	0.8924	0.4997	0.9739	0.3748
Pg_scaffold0429__764646	0.5163	0.4837	2	344	307	2	0.8924	0.4995	0.9674	0.3747
Pg_scaffold0429__764665	0.5244	0.4756	2	344	307	2	0.8924	0.4988	0.9511	0.3744
Pg_scaffold0431__193592	0.5785	0.4215	2	344	325	2	0.9448	0.4877	0.8431	0.3688
Pg_scaffold0431__857557	0.736	0.264	2	344	286	2	0.8314	0.3886	0.528	0.3131
Pg_scaffold0431__857886	0.5	0.5	1	344	312	2	0.907	0.5	1	0.375
Pg_scaffold0431__858333	0.5	0.5	1	344	299	2	0.8692	0.5	1	0.375
Pg_scaffold0437__86680	0.8772	0.1228	2	344	281	2	0.8169	0.2154	0.2456	0.1922
Pg_scaffold0437__94659	0.5	0.5	1	344	321	2	0.9331	0.5	1	0.375
Pg_scaffold0437__94840	0.5	0.5	1	344	344	2	1	0.5	1	0.375
Pg_scaffold0437__94879	0.5	0.5	1	344	344	2	1	0.5	1	0.375
Pg_scaffold0437__95440	0.5	0.5	1	344	342	2	0.9942	0.5	1	0.375
Pg_scaffold0437__95537	0.5	0.5	1	344	319	2	0.9273	0.5	1	0.375
Pg_scaffold0437__149827	0.5	0.5	1	344	343	2	0.9971	0.5	1	0.375
Pg_scaffold0437__149958	0.5	0.5	1	344	343	2	0.9971	0.5	1	0.375
Pg_scaffold0439__130754	0.5	0.5	1	344	299	2	0.8692	0.5	1	0.375
Pg_scaffold0439__130877	0.7059	0.2941	2	344	306	2	0.8895	0.4152	0.5882	0.329
Pg_scaffold0439__334636	0.8456	0.1544	2	344	298	2	0.8663	0.2611	0.3087	0.227
Pg_scaffold0439__466747	0.6879	0.3121	2	344	314	2	0.9128	0.4294	0.6242	0.3372
Pg_scaffold0439__496223	0.5015	0.4985	2	344	337	2	0.9797	0.5	0.997	0.375
Pg_scaffold0439__496234	0.5	0.5	1	344	319	2	0.9273	0.5	1	0.375
Pg_scaffold0439__497630	0.5	0.5	1	344	337	2	0.9797	0.5	1	0.375
Pg_scaffold0439__504685	0.5	0.5	1	344	302	2	0.8779	0.5	1	0.375
Pg_scaffold0439__507763	0.5071	0.4929	2	344	282	2	0.8198	0.4999	0.9858	0.3749
Pg_scaffold0439__894755	0.5146	0.4854	2	344	308	2	0.8953	0.4996	0.9708	0.3748
Pg_scaffold0439__894964	0.5	0.5	1	344	283	2	0.8227	0.5	1	0.375
Pg_scaffold0439__894989	0.5085	0.4915	2	344	293	2	0.8517	0.4999	0.9829	0.3749
Pg_scaffold0439__895022	0.5198	0.4802	2	344	303	2	0.8808	0.4992	0.9604	0.3746
Pg_scaffold0447__427594	0.5	0.5	1	344	279	2	0.811	0.5	1	0.375
Pg_scaffold0447__427602	0.5	0.5	1	344	281	2	0.8169	0.5	1	0.375
Pg_scaffold0447__427633	0.5	0.5	1	344	308	2	0.8953	0.5	1	0.375
Pg_scaffold0447__427644	0.5	0.5	1	344	312	2	0.907	0.5	1	0.375
Pg_scaffold0447__428861	0.5	0.5	1	344	295	2	0.8576	0.5	1	0.375
Pg_scaffold0450__543180	0.583	0.417	2	344	283	2	0.8227	0.4862	0.8339	0.368
Pg_scaffold0466__918506	0.7143	0.2857	2	344	294	2	0.8547	0.4082	0.5714	0.3249
Pg_scaffold0466__918507	0.7109	0.2891	2	344	294	2	0.8547	0.4111	0.5782	0.3266
Pg_scaffold0466__918573	0.6691	0.3309	2	344	278	2	0.8081	0.4428	0.6619	0.3448
Pg_scaffold0466__995010	0.5032	0.4968	2	344	308	2	0.8953	0.5	0.9935	0.375
Pg_scaffold0466__995012	0.5016	0.4984	2	344	309	2	0.8983	0.5	0.9968	0.375
Pg_scaffold0466__995214	0.5	0.5	1	344	333	2	0.968	0.5	1	0.375
Pg_scaffold0466__995238	0.5	0.5	1	344	338	2	0.9826	0.5	1	0.375
Pg_scaffold0466__997454	0.5	0.5	1	344	343	2	0.9971	0.5	1	0.375
Pg_scaffold0466__997830	0.5	0.5	1	344	344	2	1	0.5	1	0.375
Pg_scaffold0466__998179	0.5	0.5	1	344	344	2	1	0.5	1	0.375
Pg_scaffold0466__999100	0.5	0.5	1	344	337	2	0.9797	0.5	1	0.375
Pg_scaffold0466__999114	0.5	0.5	1	344	335	2	0.9738	0.5	1	0.375
Pg_scaffold0466__999125	0.5	0.5	1	344	328	2	0.9535	0.5	1	0.375
Pg_scaffold0466__999142	0.5	0.5	1	344	285	2	0.8285	0.5	1	0.375
Pg_scaffold0466__1000687	0.5351	0.4649	2	344	285	2	0.8285	0.4975	0.9298	0.3738
Pg_scaffold0466__1000692	0.5368	0.4632	2	344	285	2	0.8285	0.4973	0.9263	0.3736
Pg_scaffold0466__1001084	0.5307	0.4693	2	344	293	2	0.8517	0.4981	0.9386	0.3741
Pg_scaffold0466__1001101	0.5155	0.4845	2	344	290	2	0.843	0.4995	0.969	0.3748
Pg_scaffold0466__1001111	0.519	0.481	2	344	290	2	0.843	0.4993	0.9621	0.3746
Pg_scaffold0466__1001291	0.5065	0.4935	2	344	307	2	0.8924	0.4999	0.987	0.375
Pg_scaffold0466__1004164	0.5106	0.4894	2	344	331	2	0.9622	0.4998	0.9789	0.3749
Pg_scaffold0466__1004428	0.5309	0.4691	2	344	340	2	0.9884	0.4981	0.9382	0.374
Pg_scaffold0466__1004459	0.5251	0.4749	2	344	338	2	0.9826	0.4987	0.9497	0.3744
Pg_scaffold0466__1004892	0.5322	0.4678	2	344	326	2	0.9477	0.4979	0.9356	0.374
Pg_scaffold0466__1004981	0.52	0.48	2	344	325	2	0.9448	0.4992	0.96	0.3746
Pg_scaffold0466__1005088	0.5138	0.4862	2	344	326	2	0.9477	0.4996	0.9724	0.3748
Pg_scaffold0466__1005144	0.5136	0.4864	2	344	330	2	0.9593	0.4996	0.9727	0.3748
Pg_scaffold0466__1005231	0.5105	0.4895	2	344	333	2	0.968	0.4998	0.979	0.3749
Pg_scaffold0466__1005387	0.5104	0.4896	2	344	335	2	0.9738	0.4998	0.9791	0.3749
Pg_scaffold0466__1005398	0.5118	0.4882	2	344	338	2	0.9826	0.4997	0.9763	0.3749
Pg_scaffold0466__1005411	0.5074	0.4926	2	344	337	2	0.9797	0.4999	0.9852	0.3749
Pg_scaffold0466__1005535	0.5091	0.4909	2	344	328	2	0.9535	0.4998	0.9817	0.3749
Pg_scaffold0466__1005560	0.5107	0.4893	2	344	327	2	0.9506	0.4998	0.9786	0.3749
Pg_scaffold0466__1005583	0.5062	0.4938	2	344	321	2	0.9331	0.4999	0.9875	0.375
Pg_scaffold0466__1005669	0.5051	0.4949	2	344	297	2	0.8634	0.4999	0.9899	0.375
Pg_scaffold0466__1005676	0.5051	0.4949	2	344	297	2	0.8634	0.4999	0.9899	0.375
Pg_scaffold0466__1005690	0.5033	0.4967	2	344	300	2	0.8721	0.5	0.9933	0.375
Pg_scaffold0466__1005708	0.5034	0.4966	2	344	298	2	0.8663	0.5	0.9933	0.375
Pg_scaffold0466__1005857	0.524	0.476	2	344	313	2	0.9099	0.4989	0.9521	0.3744
Pg_scaffold0466__1005899	0.5252	0.4748	2	344	318	2	0.9244	0.4987	0.9497	0.3744
Pg_scaffold0466__1006006	0.5032	0.4968	2	344	315	2	0.9157	0.5	0.9937	0.375
Pg_scaffold0466__1006095	0.5076	0.4924	2	344	330	2	0.9593	0.4999	0.9848	0.3749
Pg_scaffold0466__1006144	0.5047	0.4953	2	344	317	2	0.9215	0.5	0.9905	0.375
Pg_scaffold0466__1006152	0.5048	0.4952	2	344	315	2	0.9157	0.5	0.9905	0.375
Pg_scaffold0466__1006934	0.5049	0.4951	2	344	306	2	0.8895	0.5	0.9902	0.375
Pg_scaffold0472__520164	0.5	0.5	1	344	333	2	0.968	0.5	1	0.375
Pg_scaffold0472__571574	0.8223	0.1777	2	344	332	2	0.9651	0.2923	0.3554	0.2496
Pg_scaffold0472__574017	0.8693	0.1307	2	344	306	2	0.8895	0.2273	0.2614	0.2014
Pg_scaffold0472__710545	0.5153	0.4847	2	344	294	2	0.8547	0.4995	0.9694	0.3748
Pg_scaffold0475__147217	0.5018	0.4982	2	344	277	2	0.8052	0.5	0.9964	0.375
Pg_scaffold0476__654924	0.5	0.5	1	344	299	2	0.8692	0.5	1	0.375
Pg_scaffold0478__196102	0.7108	0.2892	2	344	306	2	0.8895	0.4111	0.5784	0.3266
Pg_scaffold0480__18525	0.5	0.5	1	344	302	2	0.8779	0.5	1	0.375
Pg_scaffold0483__29101	0.5356	0.4644	2	344	295	2	0.8576	0.4975	0.9288	0.3737
Pg_scaffold0485__548531	0.5	0.5	1	344	290	2	0.843	0.5	1	0.375
Pg_scaffold0485__548553	0.5	0.5	1	344	324	2	0.9419	0.5	1	0.375
Pg_scaffold0485__548755	0.5	0.5	1	344	341	2	0.9913	0.5	1	0.375
Pg_scaffold0485__548769	0.5	0.5	1	344	340	2	0.9884	0.5	1	0.375
Pg_scaffold0485__548965	0.5	0.5	1	344	336	2	0.9767	0.5	1	0.375
Pg_scaffold0488__12274	0.5	0.5	1	344	285	2	0.8285	0.5	1	0.375
Pg_scaffold0488__424740	0.5	0.5	1	344	302	2	0.8779	0.5	1	0.375
Pg_scaffold0488__426427	0.5	0.5	1	344	326	2	0.9477	0.5	1	0.375
Pg_scaffold0488__498298	0.5196	0.4804	2	344	280	2	0.814	0.4992	0.9607	0.3746
Pg_scaffold0488__510669	0.5	0.5	1	344	291	2	0.8459	0.5	1	0.375
Pg_scaffold0488__511131	0.5	0.5	1	344	300	2	0.8721	0.5	1	0.375
Pg_scaffold0488__511159	0.5	0.5	1	344	299	2	0.8692	0.5	1	0.375
Pg_scaffold0488__511175	0.5	0.5	1	344	298	2	0.8663	0.5	1	0.375
Pg_scaffold0488__511183	0.5	0.5	1	344	297	2	0.8634	0.5	1	0.375
Pg_scaffold0488__539476	0.5	0.5	1	344	323	2	0.939	0.5	1	0.375
Pg_scaffold0488__539968	0.5	0.5	1	344	323	2	0.939	0.5	1	0.375
Pg_scaffold0488__540239	0.5	0.5	1	344	314	2	0.9128	0.5	1	0.375
Pg_scaffold0488__542250	0.5	0.5	1	344	294	2	0.8547	0.5	1	0.375
Pg_scaffold0488__543023	0.5	0.5	1	344	344	2	1	0.5	1	0.375
Pg_scaffold0488__543033	0.5	0.5	1	344	344	2	1	0.5	1	0.375
Pg_scaffold0488__543265	0.5	0.5	1	344	340	2	0.9884	0.5	1	0.375
Pg_scaffold0488__543345	0.5	0.5	1	344	279	2	0.811	0.5	1	0.375
Pg_scaffold0493__150363	0.5	0.5	1	344	287	2	0.8343	0.5	1	0.375
Pg_scaffold0493__260253	0.5033	0.4967	2	344	300	2	0.8721	0.5	0.9933	0.375
Pg_scaffold0493__260258	0.505	0.495	2	344	300	2	0.8721	0.5	0.99	0.375
Pg_scaffold0493__260277	0.5032	0.4968	2	344	308	2	0.8953	0.5	0.9935	0.375
Pg_scaffold0493__409335	0.5016	0.4984	2	344	322	2	0.936	0.5	0.9969	0.375
Pg_scaffold0493__409336	0.5016	0.4984	2	344	322	2	0.936	0.5	0.9969	0.375
Pg_scaffold0493__409407	0.5	0.5	1	344	342	2	0.9942	0.5	1	0.375
Pg_scaffold0493__409448	0.5	0.5	1	344	342	2	0.9942	0.5	1	0.375
Pg_scaffold0493__523455	0.5	0.5	1	344	287	2	0.8343	0.5	1	0.375
Pg_scaffold0493__532641	0.5015	0.4985	2	344	340	2	0.9884	0.5	0.9971	0.375
Pg_scaffold0496__830095	0.5	0.5	1	344	292	2	0.8488	0.5	1	0.375
Pg_scaffold0496__838551	0.5	0.5	1	344	332	2	0.9651	0.5	1	0.375
Pg_scaffold0497__461972	0.5	0.5	1	344	319	2	0.9273	0.5	1	0.375
Pg_scaffold0500__156892	0.5	0.5	1	344	305	2	0.8866	0.5	1	0.375
Pg_scaffold0500__162963	0.5	0.5	1	344	324	2	0.9419	0.5	1	0.375
Pg_scaffold0500__162964	0.5	0.5	1	344	324	2	0.9419	0.5	1	0.375
Pg_scaffold0500__162995	0.5	0.5	1	344	310	2	0.9012	0.5	1	0.375
Pg_scaffold0500__396023	0.6895	0.3105	2	344	306	2	0.8895	0.4281	0.6209	0.3365
Pg_scaffold0500__396835	0.5	0.5	1	344	341	2	0.9913	0.5	1	0.375
Pg_scaffold0500__397220	0.6241	0.3759	2	344	282	2	0.8198	0.4692	0.7518	0.3591
Pg_scaffold0500__397271	0.6678	0.3322	2	344	289	2	0.8401	0.4437	0.6644	0.3453
Pg_scaffold0500__401078	0.5429	0.4571	2	344	303	2	0.8808	0.4963	0.9142	0.3732
Pg_scaffold0500__401126	0.6391	0.3609	2	344	284	2	0.8256	0.4613	0.7218	0.3549
Pg_scaffold0500__401523	0.5	0.5	1	344	333	2	0.968	0.5	1	0.375
Pg_scaffold0500__403535	0.5396	0.4604	2	344	278	2	0.8081	0.4969	0.9209	0.3734
Pg_scaffold0503__536140	0.5	0.5	1	344	280	2	0.814	0.5	1	0.375
Pg_scaffold0503__536141	0.5	0.5	1	344	279	2	0.811	0.5	1	0.375
Pg_scaffold0503__536143	0.5	0.5	1	344	281	2	0.8169	0.5	1	0.375
Pg_scaffold0508__679821	0.5234	0.4766	2	344	299	2	0.8692	0.4989	0.9532	0.3745
Pg_scaffold0509__15924	0.5	0.5	1	344	303	2	0.8808	0.5	1	0.375
Pg_scaffold0509__446524	0.5018	0.4982	2	344	280	2	0.814	0.5	0.9964	0.375
Pg_scaffold0512__137157	0.5076	0.4924	2	344	330	2	0.9593	0.4999	0.9848	0.3749
Pg_scaffold0515__780119	0.5	0.5	1	344	316	2	0.9186	0.5	1	0.375
Pg_scaffold0515__780200	0.5	0.5	1	344	311	2	0.9041	0.5	1	0.375
Pg_scaffold0515__780343	0.5	0.5	1	344	317	2	0.9215	0.5	1	0.375
Pg_scaffold0515__780355	0.5	0.5	1	344	318	2	0.9244	0.5	1	0.375
Pg_scaffold0516__182181	0.6229	0.3771	2	344	301	2	0.875	0.4698	0.7542	0.3594
Pg_scaffold0516__371020	0.9288	0.0712	2	344	309	2	0.8983	0.1323	0.1424	0.1235
Pg_scaffold0516__393733	0.5646	0.4354	2	344	333	2	0.968	0.4917	0.8709	0.3708
Pg_scaffold0516__393737	0.5536	0.4464	2	344	336	2	0.9767	0.4943	0.8929	0.3721
Pg_scaffold0516__393761	0.5	0.5	1	344	342	2	0.9942	0.5	1	0.375
Pg_scaffold0516__401792	0.5	0.5	1	344	304	2	0.8837	0.5	1	0.375
Pg_scaffold0517__649979	0.872	0.128	2	344	332	2	0.9651	0.2232	0.256	0.1983
Pg_scaffold0519__707369	0.8007	0.1993	2	344	301	2	0.875	0.3192	0.3987	0.2683
Pg_scaffold0520__466015	0.5	0.5	1	344	304	2	0.8837	0.5	1	0.375
Pg_scaffold0523__130542	0.5	0.5	1	344	299	2	0.8692	0.5	1	0.375
Pg_scaffold0523__130569	0.5	0.5	1	344	301	2	0.875	0.5	1	0.375
Pg_scaffold0523__130597	0.5	0.5	1	344	311	2	0.9041	0.5	1	0.375
Pg_scaffold0523__130654	0.5	0.5	1	344	335	2	0.9738	0.5	1	0.375
Pg_scaffold0523__130853	0.5	0.5	1	344	330	2	0.9593	0.5	1	0.375
Pg_scaffold0523__150416	0.5	0.5	1	344	326	2	0.9477	0.5	1	0.375
Pg_scaffold0523__150478	0.5016	0.4984	2	344	307	2	0.8924	0.5	0.9967	0.375
Pg_scaffold0523__150529	0.5017	0.4983	2	344	301	2	0.875	0.5	0.9967	0.375
Pg_scaffold0524__597143	0.5	0.5	1	344	343	2	0.9971	0.5	1	0.375
Pg_scaffold0524__597305	0.5	0.5	1	344	344	2	1	0.5	1	0.375
Pg_scaffold0524__838846	0.5096	0.4904	2	344	312	2	0.907	0.4998	0.9808	0.3749
Pg_scaffold0524__838852	0.5095	0.4905	2	344	315	2	0.9157	0.4998	0.981	0.3749
Pg_scaffold0524__839607	0.5	0.5	1	344	299	2	0.8692	0.5	1	0.375
Pg_scaffold0534__438252	0.5	0.5	1	344	344	2	1	0.5	1	0.375
Pg_scaffold0534__438275	0.5	0.5	1	344	344	2	1	0.5	1	0.375
Pg_scaffold0534__529439	0.8058	0.1942	2	344	278	2	0.8081	0.313	0.3885	0.264
Pg_scaffold0534__905472	0.5	0.5	1	344	330	2	0.9593	0.5	1	0.375
Pg_scaffold0534__906033	0.5015	0.4985	2	344	335	2	0.9738	0.5	0.997	0.375
Pg_scaffold0536__681599	0.5	0.5	1	344	284	2	0.8256	0.5	1	0.375
Pg_scaffold0536__681606	0.5	0.5	1	344	286	2	0.8314	0.5	1	0.375
Pg_scaffold0536__682313	0.5	0.5	1	344	285	2	0.8285	0.5	1	0.375
Pg_scaffold0536__682318	0.5	0.5	1	344	286	2	0.8314	0.5	1	0.375
Pg_scaffold0542__24140	0.9028	0.0972	2	344	283	2	0.8227	0.1755	0.1943	0.1601
Pg_scaffold0544__125013	0.5	0.5	1	344	297	2	0.8634	0.5	1	0.375
Pg_scaffold0544__704416	0.5	0.5	1	344	285	2	0.8285	0.5	1	0.375
Pg_scaffold0544__857465	0.5015	0.4985	2	344	338	2	0.9826	0.5	0.997	0.375
Pg_scaffold0547__364179	0.8858	0.1142	2	344	289	2	0.8401	0.2023	0.2284	0.1818
Pg_scaffold0547__503251	0.9003	0.0997	2	344	301	2	0.875	0.1795	0.1993	0.1634
Pg_scaffold0547__503723	0.8946	0.1054	2	344	294	2	0.8547	0.1886	0.2109	0.1709
Pg_scaffold0547__504447	0.8963	0.1037	2	344	294	2	0.8547	0.186	0.2075	0.1687
Pg_scaffold0554__863919	0.5	0.5	1	344	327	2	0.9506	0.5	1	0.375
Pg_scaffold0554__863997	0.5016	0.4984	2	344	306	2	0.8895	0.5	0.9967	0.375
Pg_scaffold0558__694350	0.7509	0.2491	2	344	277	2	0.8052	0.3741	0.4982	0.3041
Pg_scaffold0558__694351	0.7509	0.2491	2	344	277	2	0.8052	0.3741	0.4982	0.3041
Pg_scaffold0563__30634	0.5	0.5	1	344	280	2	0.814	0.5	1	0.375
Pg_scaffold0574__747806	0.5017	0.4983	2	344	290	2	0.843	0.5	0.9966	0.375
Pg_scaffold0574__747849	0.5	0.5	1	344	288	2	0.8372	0.5	1	0.375
Pg_scaffold0574__747850	0.5	0.5	1	344	286	2	0.8314	0.5	1	0.375
Pg_scaffold0574__747887	0.5	0.5	1	344	280	2	0.814	0.5	1	0.375
Pg_scaffold0574__748231	0.5032	0.4968	2	344	317	2	0.9215	0.5	0.9937	0.375
Pg_scaffold0574__748233	0.5031	0.4969	2	344	318	2	0.9244	0.5	0.9937	0.375
Pg_scaffold0574__749436	0.5016	0.4984	2	344	304	2	0.8837	0.5	0.9967	0.375
Pg_scaffold0575__423170	0.5	0.5	1	344	277	2	0.8052	0.5	1	0.375
Pg_scaffold0582__112337	0.5	0.5	1	344	328	2	0.9535	0.5	1	0.375
Pg_scaffold0587__59233	0.9028	0.0972	2	344	319	2	0.9273	0.1755	0.1944	0.1601
Pg_scaffold0587__59234	0.9013	0.0987	2	344	319	2	0.9273	0.178	0.1975	0.1622
Pg_scaffold0595__154132	0.6083	0.3917	2	344	314	2	0.9128	0.4766	0.7834	0.363
Pg_scaffold0596__744908	0.5017	0.4983	2	344	287	2	0.8343	0.5	0.9965	0.375
Pg_scaffold0596__744929	0.5065	0.4935	2	344	306	2	0.8895	0.4999	0.9869	0.375
Pg_scaffold0596__744936	0.5049	0.4951	2	344	307	2	0.8924	0.5	0.9902	0.375
Pg_scaffold0596__744951	0.5049	0.4951	2	344	307	2	0.8924	0.5	0.9902	0.375
Pg_scaffold0596__745045	0.5031	0.4969	2	344	319	2	0.9273	0.5	0.9937	0.375
Pg_scaffold0596__745094	0.5049	0.4951	2	344	305	2	0.8866	0.5	0.9902	0.375
Pg_scaffold0602__200615	0.5	0.5	1	344	339	2	0.9855	0.5	1	0.375
Pg_scaffold0602__200651	0.5	0.5	1	344	343	2	0.9971	0.5	1	0.375
Pg_scaffold0602__200710	0.5	0.5	1	344	342	2	0.9942	0.5	1	0.375
Pg_scaffold0602__200773	0.5	0.5	1	344	310	2	0.9012	0.5	1	0.375
Pg_scaffold0605__191216	0.5	0.5	1	344	304	2	0.8837	0.5	1	0.375
Pg_scaffold0605__646119	0.8906	0.1094	2	344	320	2	0.9302	0.1948	0.2188	0.1758
Pg_scaffold0605__900896	0.9364	0.0636	2	344	283	2	0.8227	0.1191	0.1272	0.112
Pg_scaffold0612__311334	0.5313	0.4687	2	344	335	2	0.9738	0.498	0.9373	0.374
Pg_scaffold0612__421349	0.5	0.5	1	344	329	2	0.9564	0.5	1	0.375
Pg_scaffold0612__652505	0.7834	0.2166	2	344	344	2	1	0.3393	0.4331	0.2818
Pg_scaffold0614__372098	0.5029	0.4971	2	344	342	2	0.9942	0.5	0.9942	0.375
Pg_scaffold0614__372368	0.5	0.5	1	344	299	2	0.8692	0.5	1	0.375
Pg_scaffold0614__374584	0.5015	0.4985	2	344	336	2	0.9767	0.5	0.997	0.375
Pg_scaffold0614__430045	0.801	0.199	2	344	314	2	0.9128	0.3189	0.3981	0.268
Pg_scaffold0614__699420	0.5	0.5	1	344	303	2	0.8808	0.5	1	0.375
Pg_scaffold0614__699477	0.5	0.5	1	344	308	2	0.8953	0.5	1	0.375
Pg_scaffold0614__700533	0.5046	0.4954	2	344	329	2	0.9564	0.5	0.9909	0.375
Pg_scaffold0614__764741	0.5	0.5	1	344	309	2	0.8983	0.5	1	0.375
Pg_scaffold0614__764846	0.5	0.5	1	344	306	2	0.8895	0.5	1	0.375
Pg_scaffold0616__735453	0.5142	0.4858	2	344	282	2	0.8198	0.4996	0.9716	0.3748
Pg_scaffold0616__735485	0.5378	0.4622	2	344	304	2	0.8837	0.4971	0.9243	0.3736
Pg_scaffold0616__735494	0.5471	0.4529	2	344	308	2	0.8953	0.4956	0.9058	0.3728
Pg_scaffold0616__735499	0.5	0.5	1	344	307	2	0.8924	0.5	1	0.375
Pg_scaffold0616__735703	0.503	0.497	2	344	336	2	0.9767	0.5	0.994	0.375
Pg_scaffold0616__735707	0.503	0.497	2	344	336	2	0.9767	0.5	0.994	0.375
Pg_scaffold0624__460998	0.5	0.5	1	344	340	2	0.9884	0.5	1	0.375
Pg_scaffold0624__461224	0.5	0.5	1	344	333	2	0.968	0.5	1	0.375
Pg_scaffold0624__461282	0.7714	0.2286	2	344	304	2	0.8837	0.3527	0.4572	0.2905
Pg_scaffold0624__468553	0.5	0.5	1	344	336	2	0.9767	0.5	1	0.375
Pg_scaffold0626__311555	0.5	0.5	1	344	318	2	0.9244	0.5	1	0.375
Pg_scaffold0638__703739	0.561	0.439	2	344	336	2	0.9767	0.4926	0.878	0.3712
Pg_scaffold0638__703764	0.5691	0.4309	2	344	333	2	0.968	0.4905	0.8619	0.3702
Pg_scaffold0638__703843	0.7888	0.2112	2	344	303	2	0.8808	0.3332	0.4224	0.2777
Pg_scaffold0638__715024	0.5133	0.4867	2	344	300	2	0.8721	0.4996	0.9733	0.3748
Pg_scaffold0641__543030	0.5054	0.4946	2	344	280	2	0.814	0.4999	0.9893	0.375
Pg_scaffold0641__543109	0.5299	0.4701	2	344	301	2	0.875	0.4982	0.9402	0.3741
Pg_scaffold0641__543200	0.6603	0.3397	2	344	312	2	0.907	0.4486	0.6795	0.348
Pg_scaffold0641__543210	0.6949	0.3051	2	344	313	2	0.9099	0.424	0.6102	0.3341
Pg_scaffold0641__543278	0.5935	0.4065	2	344	310	2	0.9012	0.4825	0.8129	0.3661
Pg_scaffold0643__594824	0.9054	0.0946	2	344	280	2	0.814	0.1714	0.1893	0.1567
Pg_scaffold0643__595535	0.9118	0.0882	2	344	289	2	0.8401	0.1609	0.1765	0.148
Pg_scaffold0649__158392	0.5	0.5	1	344	288	2	0.8372	0.5	1	0.375
Pg_scaffold0649__158588	0.5	0.5	1	344	316	2	0.9186	0.5	1	0.375
Pg_scaffold0654__215812	0.7981	0.2019	2	344	317	2	0.9215	0.3223	0.4038	0.2703
Pg_scaffold0662__359981	0.6834	0.3166	2	344	289	2	0.8401	0.4327	0.6332	0.3391
Pg_scaffold0662__705788	0.9146	0.0854	2	344	287	2	0.8343	0.1562	0.1707	0.144
Pg_scaffold0662__705792	0.9149	0.0851	2	344	288	2	0.8372	0.1557	0.1701	0.1435
Pg_scaffold0666__42725	0.5	0.5	1	344	311	2	0.9041	0.5	1	0.375
Pg_scaffold0666__44725	0.5017	0.4983	2	344	303	2	0.8808	0.5	0.9967	0.375
Pg_scaffold0666__44738	0.5	0.5	1	344	295	2	0.8576	0.5	1	0.375
Pg_scaffold0666__44739	0.5	0.5	1	344	295	2	0.8576	0.5	1	0.375
Pg_scaffold0666__44743	0.5	0.5	1	344	294	2	0.8547	0.5	1	0.375
Pg_scaffold0666__44744	0.5	0.5	1	344	294	2	0.8547	0.5	1	0.375
Pg_scaffold0667__723321	0.6498	0.3502	2	344	277	2	0.8052	0.4551	0.7004	0.3515
Pg_scaffold0667__724146	0.6065	0.3935	2	344	277	2	0.8052	0.4773	0.787	0.3634
Pg_scaffold0668__690615	0.5	0.5	1	344	343	2	0.9971	0.5	1	0.375
Pg_scaffold0668__702821	0.5	0.5	1	344	343	2	0.9971	0.5	1	0.375
Pg_scaffold0671__388221	0.8147	0.1853	2	344	278	2	0.8081	0.3019	0.3705	0.2563
Pg_scaffold0676__103057	0.5	0.5	1	344	325	2	0.9448	0.5	1	0.375
Pg_scaffold0676__103234	0.5	0.5	1	344	312	2	0.907	0.5	1	0.375
Pg_scaffold0676__103248	0.5	0.5	1	344	310	2	0.9012	0.5	1	0.375
Pg_scaffold0676__104953	0.5	0.5	1	344	315	2	0.9157	0.5	1	0.375
Pg_scaffold0676__105048	0.5017	0.4983	2	344	290	2	0.843	0.5	0.9966	0.375
Pg_scaffold0680__14727	0.9399	0.0601	2	344	341	2	0.9913	0.113	0.1202	0.1066
Pg_scaffold0680__19007	0.8829	0.1171	2	344	299	2	0.8692	0.2067	0.2341	0.1853
Pg_scaffold0680__542664	0.7603	0.2397	2	344	290	2	0.843	0.3644	0.4793	0.298
Pg_scaffold0682__143280	0.5	0.5	1	344	313	2	0.9099	0.5	1	0.375
Pg_scaffold0682__143319	0.5	0.5	1	344	335	2	0.9738	0.5	1	0.375
Pg_scaffold0682__143651	0.5	0.5	1	344	341	2	0.9913	0.5	1	0.375
Pg_scaffold0682__143802	0.5	0.5	1	344	294	2	0.8547	0.5	1	0.375
Pg_scaffold0682__144152	0.5	0.5	1	344	337	2	0.9797	0.5	1	0.375
Pg_scaffold0682__144159	0.5	0.5	1	344	334	2	0.9709	0.5	1	0.375
Pg_scaffold0682__144199	0.5	0.5	1	344	325	2	0.9448	0.5	1	0.375
Pg_scaffold0682__144236	0.5	0.5	1	344	307	2	0.8924	0.5	1	0.375
Pg_scaffold0682__144255	0.5	0.5	1	344	300	2	0.8721	0.5	1	0.375
Pg_scaffold0682__144267	0.5	0.5	1	344	300	2	0.8721	0.5	1	0.375
Pg_scaffold0682__144268	0.5	0.5	1	344	299	2	0.8692	0.5	1	0.375
Pg_scaffold0682__144298	0.5	0.5	1	344	324	2	0.9419	0.5	1	0.375
Pg_scaffold0682__144753	0.5015	0.4985	2	344	340	2	0.9884	0.5	0.9971	0.375
Pg_scaffold0682__144838	0.5017	0.4983	2	344	292	2	0.8488	0.5	0.9966	0.375
Pg_scaffold0682__384866	0.5	0.5	1	344	334	2	0.9709	0.5	1	0.375
Pg_scaffold0682__557225	0.5	0.5	1	344	341	2	0.9913	0.5	1	0.375
Pg_scaffold0682__558622	0.5	0.5	1	344	329	2	0.9564	0.5	1	0.375
Pg_scaffold0682__558646	0.5	0.5	1	344	305	2	0.8866	0.5	1	0.375
Pg_scaffold0682__657314	0.5	0.5	1	344	283	2	0.8227	0.5	1	0.375
Pg_scaffold0682__657881	0.5	0.5	1	344	324	2	0.9419	0.5	1	0.375
Pg_scaffold0689__572182	0.5666	0.4334	2	344	323	2	0.939	0.4911	0.8669	0.3705
Pg_scaffold0689__572236	0.5705	0.4295	2	344	319	2	0.9273	0.4901	0.8589	0.37
Pg_scaffold0689__694759	0.5445	0.4555	2	344	281	2	0.8169	0.496	0.911	0.373
Pg_scaffold0689__694762	0.5461	0.4539	2	344	282	2	0.8198	0.4957	0.9078	0.3729
Pg_scaffold0693__45638	0.5	0.5	1	344	310	2	0.9012	0.5	1	0.375
Pg_scaffold0693__45724	0.5	0.5	1	344	308	2	0.8953	0.5	1	0.375
Pg_scaffold0693__45752	0.5	0.5	1	344	315	2	0.9157	0.5	1	0.375
Pg_scaffold0694__684032	0.5018	0.4982	2	344	282	2	0.8198	0.5	0.9965	0.375
Pg_scaffold0694__684044	0.5252	0.4748	2	344	298	2	0.8663	0.4987	0.9497	0.3744
Pg_scaffold0694__684063	0.5313	0.4687	2	344	304	2	0.8837	0.498	0.9375	0.374
Pg_scaffold0694__684138	0.5015	0.4985	2	344	325	2	0.9448	0.5	0.9969	0.375
Pg_scaffold0694__684211	0.5152	0.4848	2	344	328	2	0.9535	0.4995	0.9695	0.3748
Pg_scaffold0694__684283	0.5048	0.4952	2	344	315	2	0.9157	0.5	0.9905	0.375
Pg_scaffold0694__684318	0.5	0.5	1	344	285	2	0.8285	0.5	1	0.375
Pg_scaffold0694__684631	0.5	0.5	1	344	283	2	0.8227	0.5	1	0.375
Pg_scaffold0694__684638	0.5	0.5	1	344	278	2	0.8081	0.5	1	0.375
Pg_scaffold0695__402136	0.5826	0.4174	2	344	321	2	0.9331	0.4864	0.8349	0.3681
Pg_scaffold0695__402207	0.7158	0.2842	2	344	336	2	0.9767	0.4069	0.5685	0.3241
Pg_scaffold0695__402267	0.7	0.3	2	344	335	2	0.9738	0.42	0.6	0.3318
Pg_scaffold0695__402375	0.8725	0.1275	2	344	306	2	0.8895	0.2224	0.2549	0.1977
Pg_scaffold0695__402387	0.7599	0.2401	2	344	304	2	0.8837	0.3649	0.4803	0.2983
Pg_scaffold0695__402414	0.898	0.102	2	344	304	2	0.8837	0.1832	0.2039	0.1664
Pg_scaffold0695__402447	0.7941	0.2059	2	344	289	2	0.8401	0.327	0.4118	0.2735
Pg_scaffold0701__430575	0.5017	0.4983	2	344	289	2	0.8401	0.5	0.9965	0.375
Pg_scaffold0701__476453	0.5	0.5	1	344	300	2	0.8721	0.5	1	0.375
Pg_scaffold0701__565682	0.5	0.5	1	344	324	2	0.9419	0.5	1	0.375
Pg_scaffold0702__855318	0.5815	0.4185	2	344	325	2	0.9448	0.4867	0.8369	0.3683
Pg_scaffold0702__855320	0.5908	0.4092	2	344	325	2	0.9448	0.4835	0.8185	0.3666
Pg_scaffold0714__430598	0.5	0.5	1	344	308	2	0.8953	0.5	1	0.375
Pg_scaffold0714__430604	0.5	0.5	1	344	310	2	0.9012	0.5	1	0.375
Pg_scaffold0714__430643	0.5	0.5	1	344	315	2	0.9157	0.5	1	0.375
Pg_scaffold0714__430898	0.5	0.5	1	344	305	2	0.8866	0.5	1	0.375
Pg_scaffold0718__305096	0.8265	0.1735	2	344	291	2	0.8459	0.2868	0.3471	0.2457
Pg_scaffold0724__59151	0.5	0.5	1	344	332	2	0.9651	0.5	1	0.375
Pg_scaffold0724__314875	0.9329	0.0671	2	344	283	2	0.8227	0.1253	0.1343	0.1174
Pg_scaffold0724__327585	0.5	0.5	1	344	334	2	0.9709	0.5	1	0.375
Pg_scaffold0724__327658	0.5	0.5	1	344	333	2	0.968	0.5	1	0.375
Pg_scaffold0727__238185	0.9152	0.0848	2	344	336	2	0.9767	0.1553	0.1696	0.1432
Pg_scaffold0728__212631	0.5016	0.4984	2	344	304	2	0.8837	0.5	0.9967	0.375
Pg_scaffold0728__212671	0.5	0.5	1	344	307	2	0.8924	0.5	1	0.375
Pg_scaffold0728__212704	0.5	0.5	1	344	307	2	0.8924	0.5	1	0.375
Pg_scaffold0728__212706	0.5	0.5	1	344	307	2	0.8924	0.5	1	0.375
Pg_scaffold0728__212712	0.5	0.5	1	344	304	2	0.8837	0.5	1	0.375
Pg_scaffold0730__598384	0.5	0.5	1	344	344	2	1	0.5	1	0.375
Pg_scaffold0730__598846	0.5	0.5	1	344	337	2	0.9797	0.5	1	0.375
Pg_scaffold0731__480540	0.5	0.5	1	344	312	2	0.907	0.5	1	0.375
Pg_scaffold0731__481764	0.5	0.5	1	344	316	2	0.9186	0.5	1	0.375
Pg_scaffold0736__111459	0.5144	0.4856	2	344	313	2	0.9099	0.4996	0.9712	0.3748
Pg_scaffold0738__39675	0.5067	0.4933	2	344	297	2	0.8634	0.4999	0.9865	0.375
Pg_scaffold0738__42371	0.6235	0.3765	2	344	344	2	1	0.4695	0.7529	0.3593
Pg_scaffold0738__42396	0.6628	0.3372	2	344	344	2	1	0.447	0.6744	0.3471
Pg_scaffold0740__730258	0.8772	0.1228	2	344	289	2	0.8401	0.2155	0.2457	0.1923
Pg_scaffold0740__805644	0.5524	0.4476	2	344	334	2	0.9709	0.4945	0.8952	0.3722
Pg_scaffold0740__805934	0.5484	0.4516	2	344	341	2	0.9913	0.4953	0.9032	0.3726
Pg_scaffold0741__317360	0.5	0.5	1	344	314	2	0.9128	0.5	1	0.375
Pg_scaffold0741__317369	0.5	0.5	1	344	323	2	0.939	0.5	1	0.375
Pg_scaffold0741__319381	0.5	0.5	1	344	344	2	1	0.5	1	0.375
Pg_scaffold0741__319434	0.5	0.5	1	344	341	2	0.9913	0.5	1	0.375
Pg_scaffold0741__319450	0.5	0.5	1	344	335	2	0.9738	0.5	1	0.375
Pg_scaffold0741__530615	0.5	0.5	1	344	322	2	0.936	0.5	1	0.375
Pg_scaffold0741__644202	0.7083	0.2917	2	344	300	2	0.8721	0.4132	0.5833	0.3278
Pg_scaffold0743__301193	0.9356	0.0644	2	344	334	2	0.9709	0.1205	0.1287	0.1132
Pg_scaffold0745__352873	0.5	0.5	1	344	329	2	0.9564	0.5	1	0.375
Pg_scaffold0745__352990	0.5	0.5	1	344	319	2	0.9273	0.5	1	0.375
Pg_scaffold0745__674147	0.5	0.5	1	344	340	2	0.9884	0.5	1	0.375
Pg_scaffold0745__674560	0.5	0.5	1	344	336	2	0.9767	0.5	1	0.375
Pg_scaffold0747__141525	0.5	0.5	1	344	344	2	1	0.5	1	0.375
Pg_scaffold0747__678100	0.5	0.5	1	344	344	2	1	0.5	1	0.375
Pg_scaffold0747__678112	0.5	0.5	1	344	344	2	1	0.5	1	0.375
Pg_scaffold0751__88206	0.5115	0.4885	2	344	304	2	0.8837	0.4997	0.977	0.3749
Pg_scaffold0751__88282	0.5066	0.4934	2	344	304	2	0.8837	0.4999	0.9868	0.375
Pg_scaffold0758__9148	0.7042	0.2958	2	344	284	2	0.8256	0.4166	0.5915	0.3298
Pg_scaffold0760__717650	0.8057	0.1943	2	344	296	2	0.8605	0.313	0.3885	0.264
Pg_scaffold0761__161464	0.8567	0.1433	2	344	293	2	0.8517	0.2456	0.2867	0.2154
Pg_scaffold0762__130752	0.5	0.5	1	344	304	2	0.8837	0.5	1	0.375
Pg_scaffold0762__308706	0.9158	0.0842	2	344	303	2	0.8808	0.1542	0.1683	0.1423
Pg_scaffold0762__525613	0.5066	0.4934	2	344	304	2	0.8837	0.4999	0.9868	0.375
Pg_scaffold0762__547347	0.51	0.49	2	344	299	2	0.8692	0.4998	0.9799	0.3749
Pg_scaffold0762__547349	0.505	0.495	2	344	299	2	0.8692	0.4999	0.99	0.375
Pg_scaffold0762__687722	0.8932	0.1068	2	344	295	2	0.8576	0.1908	0.2136	0.1726
Pg_scaffold0763__293700	0.8976	0.1024	2	344	332	2	0.9651	0.1838	0.2048	0.1669
Pg_scaffold0763__298877	0.901	0.099	2	344	308	2	0.8953	0.1784	0.1981	0.1625
Pg_scaffold0763__334448	0.901	0.099	2	344	303	2	0.8808	0.1784	0.198	0.1625
Pg_scaffold0763__335399	0.8557	0.1443	2	344	305	2	0.8866	0.2469	0.2885	0.2164
Pg_scaffold0763__336968	0.9407	0.0593	2	344	295	2	0.8576	0.1116	0.1186	0.1054
Pg_scaffold0763__339213	0.9196	0.0804	2	344	280	2	0.814	0.1478	0.1607	0.1369
Pg_scaffold0765__742158	0.5048	0.4952	2	344	313	2	0.9099	0.5	0.9904	0.375
Pg_scaffold0765__742266	0.5	0.5	1	344	340	2	0.9884	0.5	1	0.375
Pg_scaffold0765__742287	0.5	0.5	1	344	341	2	0.9913	0.5	1	0.375
Pg_scaffold0765__742308	0.5015	0.4985	2	344	342	2	0.9942	0.5	0.9971	0.375
Pg_scaffold0774__438121	0.5	0.5	1	344	288	2	0.8372	0.5	1	0.375
Pg_scaffold0774__438127	0.5	0.5	1	344	293	2	0.8517	0.5	1	0.375
Pg_scaffold0774__438169	0.5	0.5	1	344	286	2	0.8314	0.5	1	0.375
Pg_scaffold0774__438198	0.5	0.5	1	344	282	2	0.8198	0.5	1	0.375
Pg_scaffold0774__438238	0.5	0.5	1	344	303	2	0.8808	0.5	1	0.375
Pg_scaffold0781__827155	0.537	0.463	2	344	324	2	0.9419	0.4973	0.9259	0.3736
Pg_scaffold0785__237430	0.5	0.5	1	344	344	2	1	0.5	1	0.375
Pg_scaffold0785__237452	0.5	0.5	1	344	344	2	1	0.5	1	0.375
Pg_scaffold0785__237453	0.5	0.5	1	344	344	2	1	0.5	1	0.375
Pg_scaffold0785__237568	0.5	0.5	1	344	344	2	1	0.5	1	0.375
Pg_scaffold0785__237575	0.5	0.5	1	344	344	2	1	0.5	1	0.375
Pg_scaffold0785__237691	0.5	0.5	1	344	343	2	0.9971	0.5	1	0.375
Pg_scaffold0785__237717	0.5	0.5	1	344	344	2	1	0.5	1	0.375
Pg_scaffold0785__237795	0.5	0.5	1	344	343	2	0.9971	0.5	1	0.375
Pg_scaffold0785__237837	0.5	0.5	1	344	343	2	0.9971	0.5	1	0.375
Pg_scaffold0785__237890	0.5	0.5	1	344	343	2	0.9971	0.5	1	0.375
Pg_scaffold0785__353287	0.5324	0.4676	2	344	340	2	0.9884	0.4979	0.9353	0.374
Pg_scaffold0785__353309	0.5441	0.4559	2	344	340	2	0.9884	0.4961	0.9118	0.373
Pg_scaffold0785__403031	0.5	0.5	1	344	310	2	0.9012	0.5	1	0.375
Pg_scaffold0785__403067	0.5	0.5	1	344	308	2	0.8953	0.5	1	0.375
Pg_scaffold0785__403078	0.5	0.5	1	344	285	2	0.8285	0.5	1	0.375
Pg_scaffold0785__447689	0.5	0.5	1	344	304	2	0.8837	0.5	1	0.375
Pg_scaffold0785__527339	0.5	0.5	1	344	306	2	0.8895	0.5	1	0.375
Pg_scaffold0785__578900	0.5016	0.4984	2	344	304	2	0.8837	0.5	0.9967	0.375
Pg_scaffold0785__612953	0.5459	0.4541	2	344	294	2	0.8547	0.4958	0.9082	0.3729
Pg_scaffold0785__613010	0.5333	0.4667	2	344	300	2	0.8721	0.4978	0.9333	0.3739
Pg_scaffold0785__613403	0.5	0.5	1	344	282	2	0.8198	0.5	1	0.375
Pg_scaffold0785__759944	0.5015	0.4985	2	344	339	2	0.9855	0.5	0.9971	0.375
Pg_scaffold0785__759946	0.5015	0.4985	2	344	338	2	0.9826	0.5	0.997	0.375
Pg_scaffold0785__760348	0.5	0.5	1	344	336	2	0.9767	0.5	1	0.375
Pg_scaffold0785__760725	0.5	0.5	1	344	326	2	0.9477	0.5	1	0.375
Pg_scaffold0785__760767	0.5	0.5	1	344	289	2	0.8401	0.5	1	0.375
Pg_scaffold0786__28385	0.5	0.5	1	344	277	2	0.8052	0.5	1	0.375
Pg_scaffold0786__29066	0.5	0.5	1	344	316	2	0.9186	0.5	1	0.375
Pg_scaffold0786__29145	0.5	0.5	1	344	314	2	0.9128	0.5	1	0.375
Pg_scaffold0786__39114	0.9491	0.0509	2	344	334	2	0.9709	0.0966	0.1018	0.0919
Pg_scaffold0786__183215	0.5	0.5	1	344	339	2	0.9855	0.5	1	0.375
Pg_scaffold0786__186402	0.5	0.5	1	344	339	2	0.9855	0.5	1	0.375
Pg_scaffold0786__186517	0.5015	0.4985	2	344	342	2	0.9942	0.5	0.9971	0.375
Pg_scaffold0786__427060	0.5	0.5	1	344	314	2	0.9128	0.5	1	0.375
Pg_scaffold0787__166277	0.5	0.5	1	344	305	2	0.8866	0.5	1	0.375
Pg_scaffold0788__86035	0.5015	0.4985	2	344	334	2	0.9709	0.5	0.997	0.375
Pg_scaffold0788__86088	0.5015	0.4985	2	344	337	2	0.9797	0.5	0.997	0.375
Pg_scaffold0788__86168	0.5	0.5	1	344	338	2	0.9826	0.5	1	0.375
Pg_scaffold0788__86173	0.5	0.5	1	344	338	2	0.9826	0.5	1	0.375
Pg_scaffold0788__86263	0.5	0.5	1	344	340	2	0.9884	0.5	1	0.375
Pg_scaffold0788__86298	0.5	0.5	1	344	340	2	0.9884	0.5	1	0.375
Pg_scaffold0788__86326	0.5015	0.4985	2	344	340	2	0.9884	0.5	0.9971	0.375
Pg_scaffold0788__86364	0.5	0.5	1	344	339	2	0.9855	0.5	1	0.375
Pg_scaffold0788__86392	0.5	0.5	1	344	338	2	0.9826	0.5	1	0.375
Pg_scaffold0788__86425	0.5015	0.4985	2	344	331	2	0.9622	0.5	0.997	0.375
Pg_scaffold0788__112423	0.5	0.5	1	344	295	2	0.8576	0.5	1	0.375
Pg_scaffold0788__113069	0.5	0.5	1	344	326	2	0.9477	0.5	1	0.375
Pg_scaffold0788__113156	0.5	0.5	1	344	318	2	0.9244	0.5	1	0.375
Pg_scaffold0788__113162	0.5016	0.4984	2	344	317	2	0.9215	0.5	0.9968	0.375
Pg_scaffold0788__113727	0.5	0.5	1	344	284	2	0.8256	0.5	1	0.375
Pg_scaffold0795__769119	0.5	0.5	1	344	312	2	0.907	0.5	1	0.375
Pg_scaffold0795__769290	0.5	0.5	1	344	310	2	0.9012	0.5	1	0.375
Pg_scaffold0795__769312	0.5	0.5	1	344	304	2	0.8837	0.5	1	0.375
Pg_scaffold0795__769324	0.5	0.5	1	344	299	2	0.8692	0.5	1	0.375
Pg_scaffold0795__770097	0.5	0.5	1	344	299	2	0.8692	0.5	1	0.375
Pg_scaffold0795__770108	0.5017	0.4983	2	344	298	2	0.8663	0.5	0.9966	0.375
Pg_scaffold0796__800314	0.5	0.5	1	344	309	2	0.8983	0.5	1	0.375
Pg_scaffold0802__746759	0.5017	0.4983	2	344	294	2	0.8547	0.5	0.9966	0.375
Pg_scaffold0802__748021	0.5	0.5	1	344	298	2	0.8663	0.5	1	0.375
Pg_scaffold0802__748869	0.5	0.5	1	344	278	2	0.8081	0.5	1	0.375
Pg_scaffold0805__728680	0.842	0.158	2	344	326	2	0.9477	0.266	0.316	0.2307
Pg_scaffold0808__258912	0.5	0.5	1	344	312	2	0.907	0.5	1	0.375
Pg_scaffold0808__259693	0.5	0.5	1	344	336	2	0.9767	0.5	1	0.375
Pg_scaffold0808__320419	0.8056	0.1944	2	344	324	2	0.9419	0.3133	0.3889	0.2642
Pg_scaffold0808__320449	0.5719	0.4281	2	344	320	2	0.9302	0.4897	0.8563	0.3698
Pg_scaffold0808__320450	0.5639	0.4361	2	344	321	2	0.9331	0.4918	0.8723	0.3709
Pg_scaffold0808__320527	0.5031	0.4969	2	344	322	2	0.936	0.5	0.9938	0.375
Pg_scaffold0808__320560	0.5047	0.4953	2	344	322	2	0.936	0.5	0.9907	0.375
Pg_scaffold0808__329506	0.5058	0.4942	2	344	344	2	1	0.4999	0.9884	0.375
Pg_scaffold0808__329509	0.5029	0.4971	2	344	343	2	0.9971	0.5	0.9942	0.375
Pg_scaffold0808__422853	0.5	0.5	1	344	323	2	0.939	0.5	1	0.375
Pg_scaffold0808__422882	0.5	0.5	1	344	328	2	0.9535	0.5	1	0.375
Pg_scaffold0808__423070	0.5	0.5	1	344	336	2	0.9767	0.5	1	0.375
Pg_scaffold0808__423205	0.5	0.5	1	344	303	2	0.8808	0.5	1	0.375
Pg_scaffold0808__423213	0.5	0.5	1	344	305	2	0.8866	0.5	1	0.375
Pg_scaffold0808__518919	0.7776	0.2224	2	344	326	2	0.9477	0.3459	0.4448	0.2861
Pg_scaffold0809__718937	0.5	0.5	1	344	288	2	0.8372	0.5	1	0.375
Pg_scaffold0809__718959	0.5	0.5	1	344	299	2	0.8692	0.5	1	0.375
Pg_scaffold0810__256154	0.6192	0.3808	2	344	302	2	0.8779	0.4716	0.7616	0.3604
Pg_scaffold0810__256355	0.5	0.5	1	344	338	2	0.9826	0.5	1	0.375
Pg_scaffold0810__258358	0.5015	0.4985	2	344	344	2	1	0.5	0.9971	0.375
Pg_scaffold0810__258385	0.5	0.5	1	344	340	2	0.9884	0.5	1	0.375
Pg_scaffold0810__258847	0.5	0.5	1	344	291	2	0.8459	0.5	1	0.375
Pg_scaffold0810__258862	0.5	0.5	1	344	307	2	0.8924	0.5	1	0.375
Pg_scaffold0810__260328	0.5	0.5	1	344	311	2	0.9041	0.5	1	0.375
Pg_scaffold0810__455886	0.5016	0.4984	2	344	311	2	0.9041	0.5	0.9968	0.375
Pg_scaffold0810__455919	0.5016	0.4984	2	344	308	2	0.8953	0.5	0.9968	0.375
Pg_scaffold0810__455938	0.5017	0.4983	2	344	302	2	0.8779	0.5	0.9967	0.375
Pg_scaffold0810__456319	0.5	0.5	1	344	296	2	0.8605	0.5	1	0.375
Pg_scaffold0810__538235	0.5	0.5	1	344	344	2	1	0.5	1	0.375
Pg_scaffold0810__538238	0.5	0.5	1	344	344	2	1	0.5	1	0.375
Pg_scaffold0810__575722	0.5	0.5	1	344	296	2	0.8605	0.5	1	0.375
Pg_scaffold0810__579881	0.5	0.5	1	344	342	2	0.9942	0.5	1	0.375
Pg_scaffold0812__437402	0.5	0.5	1	344	290	2	0.843	0.5	1	0.375
Pg_scaffold0813__50974	0.6696	0.3304	2	344	286	2	0.8314	0.4425	0.6608	0.3446
Pg_scaffold0813__153355	0.9271	0.0729	2	344	295	2	0.8576	0.1351	0.1458	0.126
Pg_scaffold0817__640934	0.5	0.5	1	344	304	2	0.8837	0.5	1	0.375
Pg_scaffold0817__680003	0.5	0.5	1	344	298	2	0.8663	0.5	1	0.375
Pg_scaffold0817__680126	0.5	0.5	1	344	305	2	0.8866	0.5	1	0.375
Pg_scaffold0817__680350	0.5	0.5	1	344	292	2	0.8488	0.5	1	0.375
Pg_scaffold0817__800969	0.5	0.5	1	344	317	2	0.9215	0.5	1	0.375
Pg_scaffold0817__800978	0.5	0.5	1	344	322	2	0.936	0.5	1	0.375
Pg_scaffold0822__88870	0.7837	0.2163	2	344	282	2	0.8198	0.339	0.4326	0.2816
Pg_scaffold0824__202802	0.9159	0.0841	2	344	315	2	0.9157	0.1541	0.1683	0.1422
Pg_scaffold0829__746767	0.8976	0.1024	2	344	288	2	0.8372	0.1839	0.2049	0.167
Pg_scaffold0831__157382	0.6105	0.3895	2	344	276	2	0.8023	0.4756	0.779	0.3625
Pg_scaffold0831__157609	0.6054	0.3946	2	344	294	2	0.8547	0.4778	0.7891	0.3636
Pg_scaffold0831__157726	0.6064	0.3936	2	344	296	2	0.8605	0.4774	0.7872	0.3634
Pg_scaffold0831__157737	0.6054	0.3946	2	344	294	2	0.8547	0.4778	0.7891	0.3636
Pg_scaffold0833__181052	0.8726	0.1274	2	344	314	2	0.9128	0.2223	0.2548	0.1976
Pg_scaffold0833__200883	0.935	0.065	2	344	277	2	0.8052	0.1215	0.13	0.1141
Pg_scaffold0838__281941	0.5	0.5	1	344	287	2	0.8343	0.5	1	0.375
Pg_scaffold0838__281961	0.5	0.5	1	344	306	2	0.8895	0.5	1	0.375
Pg_scaffold0838__282156	0.5045	0.4955	2	344	335	2	0.9738	0.5	0.991	0.375
Pg_scaffold0838__282431	0.5	0.5	1	344	304	2	0.8837	0.5	1	0.375
Pg_scaffold0838__282526	0.5	0.5	1	344	321	2	0.9331	0.5	1	0.375
Pg_scaffold0838__282530	0.5	0.5	1	344	321	2	0.9331	0.5	1	0.375
Pg_scaffold0838__285839	0.5	0.5	1	344	296	2	0.8605	0.5	1	0.375
Pg_scaffold0838__285880	0.5	0.5	1	344	340	2	0.9884	0.5	1	0.375
Pg_scaffold0838__286020	0.5	0.5	1	344	342	2	0.9942	0.5	1	0.375
Pg_scaffold0838__286060	0.5	0.5	1	344	342	2	0.9942	0.5	1	0.375
Pg_scaffold0838__286213	0.5	0.5	1	344	342	2	0.9942	0.5	1	0.375
Pg_scaffold0838__286598	0.5	0.5	1	344	335	2	0.9738	0.5	1	0.375
Pg_scaffold0849__470029	0.5	0.5	1	344	289	2	0.8401	0.5	1	0.375
Pg_scaffold0849__656566	0.5	0.5	1	344	287	2	0.8343	0.5	1	0.375
Pg_scaffold0849__656920	0.5	0.5	1	344	333	2	0.968	0.5	1	0.375
Pg_scaffold0849__658507	0.5	0.5	1	344	308	2	0.8953	0.5	1	0.375
Pg_scaffold0849__660005	0.5	0.5	1	344	283	2	0.8227	0.5	1	0.375
Pg_scaffold0849__660582	0.5	0.5	1	344	304	2	0.8837	0.5	1	0.375
Pg_scaffold0849__660922	0.5	0.5	1	344	300	2	0.8721	0.5	1	0.375
Pg_scaffold0849__660931	0.5	0.5	1	344	300	2	0.8721	0.5	1	0.375
Pg_scaffold0849__660964	0.5	0.5	1	344	298	2	0.8663	0.5	1	0.375
Pg_scaffold0849__661250	0.5	0.5	1	344	293	2	0.8517	0.5	1	0.375
Pg_scaffold0849__661412	0.5	0.5	1	344	298	2	0.8663	0.5	1	0.375
Pg_scaffold0849__662763	0.5	0.5	1	344	300	2	0.8721	0.5	1	0.375
Pg_scaffold0849__662897	0.5	0.5	1	344	298	2	0.8663	0.5	1	0.375
Pg_scaffold0849__663757	0.5	0.5	1	344	284	2	0.8256	0.5	1	0.375
Pg_scaffold0849__663777	0.5	0.5	1	344	278	2	0.8081	0.5	1	0.375
Pg_scaffold0849__689992	0.5	0.5	1	344	276	2	0.8023	0.5	1	0.375
Pg_scaffold0849__757847	0.5	0.5	1	344	296	2	0.8605	0.5	1	0.375
Pg_scaffold0849__781820	0.5017	0.4983	2	344	287	2	0.8343	0.5	0.9965	0.375
Pg_scaffold0849__782609	0.5035	0.4965	2	344	286	2	0.8314	0.5	0.993	0.375
Pg_scaffold0857__148236	0.5	0.5	1	344	312	2	0.907	0.5	1	0.375
Pg_scaffold0857__148289	0.5	0.5	1	344	310	2	0.9012	0.5	1	0.375
Pg_scaffold0857__150369	0.5	0.5	1	344	290	2	0.843	0.5	1	0.375
Pg_scaffold0857__150546	0.5	0.5	1	344	277	2	0.8052	0.5	1	0.375
Pg_scaffold0857__315731	0.5	0.5	1	344	289	2	0.8401	0.5	1	0.375
Pg_scaffold0857__315752	0.5	0.5	1	344	292	2	0.8488	0.5	1	0.375
Pg_scaffold0857__315804	0.5	0.5	1	344	307	2	0.8924	0.5	1	0.375
Pg_scaffold0857__315906	0.5	0.5	1	344	297	2	0.8634	0.5	1	0.375
Pg_scaffold0857__315927	0.5	0.5	1	344	282	2	0.8198	0.5	1	0.375
Pg_scaffold0857__484449	0.5	0.5	1	344	327	2	0.9506	0.5	1	0.375
Pg_scaffold0857__484457	0.5	0.5	1	344	318	2	0.9244	0.5	1	0.375
Pg_scaffold0858__130497	0.8061	0.1939	2	344	294	2	0.8547	0.3126	0.3878	0.2637
Pg_scaffold0858__400732	0.5663	0.4337	2	344	279	2	0.811	0.4912	0.8674	0.3706
Pg_scaffold0859__296892	0.8138	0.1862	2	344	325	2	0.9448	0.303	0.3723	0.2571
Pg_scaffold0860__460831	0.5	0.5	1	344	277	2	0.8052	0.5	1	0.375
Pg_scaffold0860__461140	0.5	0.5	1	344	323	2	0.939	0.5	1	0.375
Pg_scaffold0860__461188	0.5	0.5	1	344	312	2	0.907	0.5	1	0.375
Pg_scaffold0860__461198	0.5	0.5	1	344	311	2	0.9041	0.5	1	0.375
Pg_scaffold0860__461246	0.5	0.5	1	344	282	2	0.8198	0.5	1	0.375
Pg_scaffold0867__550999	0.5	0.5	1	344	332	2	0.9651	0.5	1	0.375
Pg_scaffold0867__555915	0.5	0.5	1	344	334	2	0.9709	0.5	1	0.375
Pg_scaffold0867__560898	0.5	0.5	1	344	335	2	0.9738	0.5	1	0.375
Pg_scaffold0867__564273	0.5	0.5	1	344	336	2	0.9767	0.5	1	0.375
Pg_scaffold0867__564319	0.5	0.5	1	344	332	2	0.9651	0.5	1	0.375
Pg_scaffold0867__565962	0.5	0.5	1	344	334	2	0.9709	0.5	1	0.375
Pg_scaffold0867__569439	0.8402	0.1598	2	344	291	2	0.8459	0.2685	0.3196	0.2325
Pg_scaffold0870__132926	0.5082	0.4918	2	344	304	2	0.8837	0.4999	0.9836	0.3749
Pg_scaffold0872__7652	0.8746	0.1254	2	344	335	2	0.9738	0.2193	0.2507	0.1953
Pg_scaffold0872__12821	0.8705	0.1295	2	344	332	2	0.9651	0.2255	0.259	0.2001
Pg_scaffold0872__16328	0.5	0.5	1	344	340	2	0.9884	0.5	1	0.375
Pg_scaffold0872__16329	0.5	0.5	1	344	340	2	0.9884	0.5	1	0.375
Pg_scaffold0872__16353	0.5	0.5	1	344	341	2	0.9913	0.5	1	0.375
Pg_scaffold0872__16824	0.5	0.5	1	344	333	2	0.968	0.5	1	0.375
Pg_scaffold0875__248974	0.8446	0.1554	2	344	296	2	0.8605	0.2625	0.3108	0.2281
Pg_scaffold0875__451727	0.5	0.5	1	344	322	2	0.936	0.5	1	0.375
Pg_scaffold0875__452678	0.5	0.5	1	344	341	2	0.9913	0.5	1	0.375
Pg_scaffold0875__463334	0.5	0.5	1	344	304	2	0.8837	0.5	1	0.375
Pg_scaffold0877__748289	0.5	0.5	1	344	336	2	0.9767	0.5	1	0.375
Pg_scaffold0877__748353	0.5016	0.4984	2	344	321	2	0.9331	0.5	0.9969	0.375
Pg_scaffold0877__748401	0.8861	0.1139	2	344	303	2	0.8808	0.2018	0.2277	0.1814
Pg_scaffold0878__98763	0.7527	0.2473	2	344	283	2	0.8227	0.3723	0.4947	0.303
Pg_scaffold0878__104530	0.773	0.227	2	344	315	2	0.9157	0.3509	0.454	0.2894
Pg_scaffold0878__104590	0.7748	0.2252	2	344	313	2	0.9099	0.349	0.4505	0.2881
Pg_scaffold0878__126824	0.7726	0.2274	2	344	310	2	0.9012	0.3514	0.4548	0.2897
Pg_scaffold0878__127370	0.778	0.222	2	344	304	2	0.8837	0.3455	0.4441	0.2858
Pg_scaffold0878__191690	0.7783	0.2217	2	344	309	2	0.8983	0.3451	0.4434	0.2855
Pg_scaffold0878__191740	0.7841	0.2159	2	344	308	2	0.8953	0.3386	0.4318	0.2813
Pg_scaffold0882__326010	0.523	0.477	2	344	283	2	0.8227	0.4989	0.9541	0.3745
Pg_scaffold0882__326103	0.5774	0.4226	2	344	310	2	0.9012	0.488	0.8452	0.3689
Pg_scaffold0882__326123	0.5611	0.4389	2	344	319	2	0.9273	0.4925	0.8777	0.3712
Pg_scaffold0889__327784	0.5	0.5	1	344	280	2	0.814	0.5	1	0.375
Pg_scaffold0889__327796	0.5	0.5	1	344	293	2	0.8517	0.5	1	0.375
Pg_scaffold0889__474764	0.8731	0.1269	2	344	331	2	0.9622	0.2216	0.2538	0.197
Pg_scaffold0889__474805	0.8974	0.1026	2	344	341	2	0.9913	0.1842	0.2053	0.1672
Pg_scaffold0889__510105	0.5	0.5	1	344	323	2	0.939	0.5	1	0.375
Pg_scaffold0889__510188	0.5	0.5	1	344	310	2	0.9012	0.5	1	0.375
Pg_scaffold0891__55592	0.5	0.5	1	344	320	2	0.9302	0.5	1	0.375
Pg_scaffold0891__55596	0.5	0.5	1	344	323	2	0.939	0.5	1	0.375
Pg_scaffold0891__55674	0.5	0.5	1	344	326	2	0.9477	0.5	1	0.375
Pg_scaffold0895__661508	0.503	0.497	2	344	336	2	0.9767	0.5	0.994	0.375
Pg_scaffold0896__64812	0.5045	0.4955	2	344	335	2	0.9738	0.5	0.991	0.375
Pg_scaffold0896__64868	0.5073	0.4927	2	344	344	2	1	0.4999	0.9855	0.3749
Pg_scaffold0896__335686	0.546	0.454	2	344	337	2	0.9797	0.4958	0.908	0.3729
Pg_scaffold0896__447923	0.8763	0.1237	2	344	299	2	0.8692	0.2169	0.2475	0.1934
Pg_scaffold0896__449203	0.5	0.5	1	344	282	2	0.8198	0.5	1	0.375
Pg_scaffold0896__539166	0.5151	0.4849	2	344	298	2	0.8663	0.4995	0.9698	0.3748
Pg_scaffold0896__550855	0.5314	0.4686	2	344	303	2	0.8808	0.498	0.9373	0.374
Pg_scaffold0896__550863	0.5339	0.4661	2	344	339	2	0.9855	0.4977	0.9322	0.3738
Pg_scaffold0896__550871	0.5395	0.4605	2	344	342	2	0.9942	0.4969	0.9211	0.3734
Pg_scaffold0896__550875	0.5364	0.4636	2	344	343	2	0.9971	0.4973	0.9271	0.3737
Pg_scaffold0896__551097	0.5904	0.4096	2	344	343	2	0.9971	0.4837	0.8192	0.3667
Pg_scaffold0896__551665	0.5554	0.4446	2	344	343	2	0.9971	0.4939	0.8892	0.3719
Pg_scaffold0896__551718	0.526	0.474	2	344	327	2	0.9506	0.4986	0.948	0.3743
Pg_scaffold0896__552054	0.5499	0.4501	2	344	341	2	0.9913	0.495	0.9003	0.3725
Pg_scaffold0896__552369	0.5322	0.4678	2	344	342	2	0.9942	0.4979	0.9357	0.374
Pg_scaffold0896__552385	0.5716	0.4284	2	344	342	2	0.9942	0.4897	0.8567	0.3698
Pg_scaffold0896__552438	0.6009	0.3991	2	344	342	2	0.9942	0.4796	0.7982	0.3646
Pg_scaffold0896__552492	0.5994	0.4006	2	344	342	2	0.9942	0.4802	0.8012	0.3649
Pg_scaffold0896__552726	0.5337	0.4663	2	344	341	2	0.9913	0.4977	0.9326	0.3739
Pg_scaffold0896__554255	0.5444	0.4556	2	344	338	2	0.9826	0.4961	0.9112	0.373
Pg_scaffold0897__12092	0.7131	0.2869	2	344	298	2	0.8663	0.4092	0.5738	0.3255
Pg_scaffold0897__19802	0.8627	0.1373	2	344	295	2	0.8576	0.2369	0.2746	0.2088
Pg_scaffold0897__33398	0.5	0.5	1	344	300	2	0.8721	0.5	1	0.375
Pg_scaffold0897__33406	0.5	0.5	1	344	306	2	0.8895	0.5	1	0.375
Pg_scaffold0897__33468	0.512	0.488	2	344	333	2	0.968	0.4997	0.976	0.3749
Pg_scaffold0897__33519	0.5	0.5	1	344	330	2	0.9593	0.5	1	0.375
Pg_scaffold0897__33526	0.5	0.5	1	344	331	2	0.9622	0.5	1	0.375
Pg_scaffold0897__186995	0.9206	0.0794	2	344	296	2	0.8605	0.1462	0.1588	0.1355
Pg_scaffold0897__286776	0.5	0.5	1	344	340	2	0.9884	0.5	1	0.375
Pg_scaffold0897__287149	0.5	0.5	1	344	293	2	0.8517	0.5	1	0.375
Pg_scaffold0897__287446	0.5	0.5	1	344	300	2	0.8721	0.5	1	0.375
Pg_scaffold0897__287471	0.5	0.5	1	344	303	2	0.8808	0.5	1	0.375
Pg_scaffold0897__585186	0.5	0.5	1	344	299	2	0.8692	0.5	1	0.375
Pg_scaffold0897__688290	0.9303	0.0697	2	344	337	2	0.9797	0.1297	0.1395	0.1213
Pg_scaffold0898__685953	0.926	0.074	2	344	311	2	0.9041	0.137	0.1479	0.1276
Pg_scaffold0899__52748	0.5	0.5	1	344	327	2	0.9506	0.5	1	0.375
Pg_scaffold0899__52783	0.5	0.5	1	344	330	2	0.9593	0.5	1	0.375
Pg_scaffold0901__399265	0.5	0.5	1	344	335	2	0.9738	0.5	1	0.375
Pg_scaffold0901__399297	0.5	0.5	1	344	325	2	0.9448	0.5	1	0.375
Pg_scaffold0901__526186	0.8879	0.1121	2	344	290	2	0.843	0.199	0.2241	0.1792
Pg_scaffold0901__738012	0.5387	0.4613	2	344	310	2	0.9012	0.497	0.9226	0.3735
Pg_scaffold0904__45494	0.5116	0.4884	2	344	303	2	0.8808	0.4997	0.9769	0.3749
Pg_scaffold0904__48345	0.5119	0.4881	2	344	294	2	0.8547	0.4997	0.9762	0.3749
Pg_scaffold0905__378168	0.726	0.274	2	344	312	2	0.907	0.3979	0.5481	0.3187
Pg_scaffold0905__444402	0.5069	0.4931	2	344	288	2	0.8372	0.4999	0.9861	0.375
Pg_scaffold0905__486652	0.5413	0.4587	2	344	339	2	0.9855	0.4966	0.9174	0.3733
Pg_scaffold0905__732229	0.7718	0.2282	2	344	287	2	0.8343	0.3523	0.4564	0.2902
Pg_scaffold0908__544254	0.7796	0.2204	2	344	279	2	0.811	0.3437	0.4409	0.2846
Pg_scaffold0908__544255	0.7742	0.2258	2	344	279	2	0.811	0.3496	0.4516	0.2885
Pg_scaffold0908__544624	0.8263	0.1737	2	344	285	2	0.8285	0.287	0.3474	0.2458
Pg_scaffold0908__637101	0.9353	0.0647	2	344	309	2	0.8983	0.1211	0.1294	0.1137
Pg_scaffold0908__642618	0.8838	0.1162	2	344	314	2	0.9128	0.2055	0.2325	0.1844
Pg_scaffold0913__46475	0.5614	0.4386	2	344	277	2	0.8052	0.4925	0.8773	0.3712
Pg_scaffold0916__597994	0.5	0.5	1	344	279	2	0.811	0.5	1	0.375
Pg_scaffold0917__286277	0.6953	0.3047	2	344	279	2	0.811	0.4237	0.6093	0.3339
Pg_scaffold0917__374564	0.5	0.5	1	344	338	2	0.9826	0.5	1	0.375
Pg_scaffold0918__69457	0.9362	0.0638	2	344	298	2	0.8663	0.1194	0.1275	0.1123
Pg_scaffold0918__69459	0.9362	0.0638	2	344	298	2	0.8663	0.1194	0.1275	0.1123
Pg_scaffold0919__29317	0.9092	0.0908	2	344	292	2	0.8488	0.165	0.1815	0.1514
Pg_scaffold0920__717160	0.5	0.5	1	344	319	2	0.9273	0.5	1	0.375
Pg_scaffold0920__717796	0.5	0.5	1	344	338	2	0.9826	0.5	1	0.375
Pg_scaffold0920__717859	0.5	0.5	1	344	320	2	0.9302	0.5	1	0.375
Pg_scaffold0922__646770	0.6708	0.3292	2	344	284	2	0.8256	0.4417	0.6585	0.3441
Pg_scaffold0923__495143	0.6374	0.3626	2	344	342	2	0.9942	0.4622	0.7251	0.3554
Pg_scaffold0925__287256	0.9	0.1	2	344	285	2	0.8285	0.18	0.2	0.1638
Pg_scaffold0925__360210	0.5	0.5	1	344	327	2	0.9506	0.5	1	0.375
Pg_scaffold0925__360213	0.5	0.5	1	344	326	2	0.9477	0.5	1	0.375
Pg_scaffold0930__57520	0.5	0.5	1	344	295	2	0.8576	0.5	1	0.375
Pg_scaffold0930__57560	0.5	0.5	1	344	339	2	0.9855	0.5	1	0.375
Pg_scaffold0930__57572	0.5	0.5	1	344	342	2	0.9942	0.5	1	0.375
Pg_scaffold0930__63399	0.5	0.5	1	344	342	2	0.9942	0.5	1	0.375
Pg_scaffold0930__63423	0.5	0.5	1	344	341	2	0.9913	0.5	1	0.375
Pg_scaffold0930__313622	0.5036	0.4964	2	344	276	2	0.8023	0.5	0.9928	0.375
Pg_scaffold0930__351786	0.6297	0.3703	2	344	343	2	0.9971	0.4663	0.7405	0.3576
Pg_scaffold0930__352401	0.5354	0.4646	2	344	311	2	0.9041	0.4975	0.9293	0.3737
Pg_scaffold0930__653842	0.8543	0.1457	2	344	278	2	0.8081	0.2489	0.2914	0.2179
Pg_scaffold0930__653843	0.8579	0.1421	2	344	278	2	0.8081	0.2438	0.2842	0.2141
Pg_scaffold0930__653844	0.8561	0.1439	2	344	278	2	0.8081	0.2464	0.2878	0.216
Pg_scaffold0930__653847	0.8599	0.1401	2	344	282	2	0.8198	0.2409	0.2801	0.2119
Pg_scaffold0930__653848	0.8564	0.1436	2	344	282	2	0.8198	0.246	0.2872	0.2157
Pg_scaffold0933__539114	0.6445	0.3555	2	344	308	2	0.8953	0.4583	0.711	0.3533
Pg_scaffold0933__539125	0.6597	0.3403	2	344	310	2	0.9012	0.449	0.6806	0.3482
Pg_scaffold0938__238936	0.819	0.181	2	344	315	2	0.9157	0.2964	0.3619	0.2525
Pg_scaffold0938__242013	0.8241	0.1759	2	344	307	2	0.8924	0.2899	0.3518	0.2479
Pg_scaffold0938__242150	0.822	0.178	2	344	309	2	0.8983	0.2926	0.356	0.2498
Pg_scaffold0940__75575	0.5	0.5	1	344	338	2	0.9826	0.5	1	0.375
Pg_scaffold0940__76775	0.5102	0.4898	2	344	342	2	0.9942	0.4998	0.9795	0.3749
Pg_scaffold0940__479147	0.7569	0.2431	2	344	288	2	0.8372	0.368	0.4861	0.3003
Pg_scaffold0940__547445	0.5	0.5	1	344	283	2	0.8227	0.5	1	0.375
Pg_scaffold0940__548271	0.5083	0.4917	2	344	303	2	0.8808	0.4999	0.9835	0.3749
Pg_scaffold0940__548279	0.5082	0.4918	2	344	304	2	0.8837	0.4999	0.9836	0.3749
Pg_scaffold0940__548297	0.5162	0.4838	2	344	308	2	0.8953	0.4995	0.9675	0.3747
Pg_scaffold0940__548336	0.5549	0.4451	2	344	337	2	0.9797	0.494	0.8902	0.372
Pg_scaffold0940__548358	0.5787	0.4213	2	344	343	2	0.9971	0.4876	0.8426	0.3687
Pg_scaffold0940__548523	0.5	0.5	1	344	322	2	0.936	0.5	1	0.375
Pg_scaffold0941__517738	0.5	0.5	1	344	302	2	0.8779	0.5	1	0.375
Pg_scaffold0941__518594	0.5047	0.4953	2	344	319	2	0.9273	0.5	0.9906	0.375
Pg_scaffold0941__518654	0.5	0.5	1	344	284	2	0.8256	0.5	1	0.375
Pg_scaffold0953__242109	0.9263	0.0737	2	344	285	2	0.8285	0.1365	0.1474	0.1272
Pg_scaffold0955__500351	0.5	0.5	1	344	337	2	0.9797	0.5	1	0.375
Pg_scaffold0955__501493	0.5092	0.4908	2	344	327	2	0.9506	0.4998	0.9817	0.3749
Pg_scaffold0955__501495	0.5091	0.4909	2	344	328	2	0.9535	0.4998	0.9817	0.3749
Pg_scaffold0955__501620	0.638	0.362	2	344	308	2	0.8953	0.4619	0.724	0.3552
Pg_scaffold0958__359483	0.7364	0.2636	2	344	294	2	0.8547	0.3882	0.5272	0.3129
Pg_scaffold0960__262416	0.9	0.1	2	344	290	2	0.843	0.18	0.2	0.1638
Pg_scaffold0961__286855	0.8391	0.1609	2	344	320	2	0.9302	0.2701	0.3219	0.2336
Pg_scaffold0961__434894	0.5044	0.4956	2	344	340	2	0.9884	0.5	0.9912	0.375
Pg_scaffold0961__733415	0.5	0.5	1	344	303	2	0.8808	0.5	1	0.375
Pg_scaffold0961__738333	0.5538	0.4462	2	344	279	2	0.811	0.4942	0.8925	0.3721
Pg_scaffold0967__163434	0.5	0.5	1	344	337	2	0.9797	0.5	1	0.375
Pg_scaffold0967__163532	0.5	0.5	1	344	344	2	1	0.5	1	0.375
Pg_scaffold0967__163588	0.5	0.5	1	344	344	2	1	0.5	1	0.375
Pg_scaffold0967__164600	0.5	0.5	1	344	284	2	0.8256	0.5	1	0.375
Pg_scaffold0967__164789	0.5	0.5	1	344	283	2	0.8227	0.5	1	0.375
Pg_scaffold0967__164836	0.5	0.5	1	344	286	2	0.8314	0.5	1	0.375
Pg_scaffold0967__164857	0.5	0.5	1	344	284	2	0.8256	0.5	1	0.375
Pg_scaffold0967__165341	0.5	0.5	1	344	344	2	1	0.5	1	0.375
Pg_scaffold0967__165368	0.5	0.5	1	344	344	2	1	0.5	1	0.375
Pg_scaffold0967__165635	0.5	0.5	1	344	344	2	1	0.5	1	0.375
Pg_scaffold0967__165636	0.5	0.5	1	344	344	2	1	0.5	1	0.375
Pg_scaffold0967__165769	0.5	0.5	1	344	344	2	1	0.5	1	0.375
Pg_scaffold0967__165913	0.5	0.5	1	344	344	2	1	0.5	1	0.375
Pg_scaffold0967__166115	0.5	0.5	1	344	343	2	0.9971	0.5	1	0.375
Pg_scaffold0967__166213	0.5	0.5	1	344	344	2	1	0.5	1	0.375
Pg_scaffold0967__166546	0.5	0.5	1	344	344	2	1	0.5	1	0.375
Pg_scaffold0967__166678	0.5	0.5	1	344	344	2	1	0.5	1	0.375
Pg_scaffold0967__166797	0.5	0.5	1	344	344	2	1	0.5	1	0.375
Pg_scaffold0967__166894	0.5	0.5	1	344	344	2	1	0.5	1	0.375
Pg_scaffold0967__167026	0.5	0.5	1	344	344	2	1	0.5	1	0.375
Pg_scaffold0967__167212	0.5	0.5	1	344	343	2	0.9971	0.5	1	0.375
Pg_scaffold0967__167611	0.5	0.5	1	344	342	2	0.9942	0.5	1	0.375
Pg_scaffold0967__168822	0.5	0.5	1	344	313	2	0.9099	0.5	1	0.375
Pg_scaffold0967__599645	0.503	0.497	2	344	330	2	0.9593	0.5	0.9939	0.375
Pg_scaffold0967__600578	0.5103	0.4897	2	344	341	2	0.9913	0.4998	0.9795	0.3749
Pg_scaffold0967__600626	0.5	0.5	1	344	338	2	0.9826	0.5	1	0.375
Pg_scaffold0967__600688	0.5	0.5	1	344	306	2	0.8895	0.5	1	0.375
Pg_scaffold0967__600707	0.5	0.5	1	344	276	2	0.8023	0.5	1	0.375
Pg_scaffold0970__78011	0.5	0.5	1	344	293	2	0.8517	0.5	1	0.375
Pg_scaffold0975__669493	0.5531	0.4469	2	344	320	2	0.9302	0.4944	0.8938	0.3722
Pg_scaffold0976__681492	0.7845	0.2155	2	344	297	2	0.8634	0.3381	0.431	0.2809
Pg_scaffold0976__681507	0.8176	0.1824	2	344	307	2	0.8924	0.2983	0.3648	0.2538
Pg_scaffold0978__323686	0.5	0.5	1	344	278	2	0.8081	0.5	1	0.375
Pg_scaffold0978__327405	0.5	0.5	1	344	344	2	1	0.5	1	0.375
Pg_scaffold0978__327481	0.5	0.5	1	344	344	2	1	0.5	1	0.375
Pg_scaffold0978__327499	0.5	0.5	1	344	344	2	1	0.5	1	0.375
Pg_scaffold0978__327565	0.5	0.5	1	344	344	2	1	0.5	1	0.375
Pg_scaffold0978__327567	0.5	0.5	1	344	344	2	1	0.5	1	0.375
Pg_scaffold0978__327645	0.5	0.5	1	344	344	2	1	0.5	1	0.375
Pg_scaffold0978__327709	0.5	0.5	1	344	344	2	1	0.5	1	0.375
Pg_scaffold0978__327801	0.5	0.5	1	344	343	2	0.9971	0.5	1	0.375
Pg_scaffold0978__327836	0.5	0.5	1	344	338	2	0.9826	0.5	1	0.375
Pg_scaffold0981__25329	0.5	0.5	1	344	302	2	0.8779	0.5	1	0.375
Pg_scaffold0981__27435	0.5	0.5	1	344	286	2	0.8314	0.5	1	0.375
Pg_scaffold0981__600091	0.5	0.5	1	344	339	2	0.9855	0.5	1	0.375
Pg_scaffold0981__601278	0.5	0.5	1	344	333	2	0.968	0.5	1	0.375
Pg_scaffold0981__601305	0.5	0.5	1	344	289	2	0.8401	0.5	1	0.375
Pg_scaffold0981__647893	0.5	0.5	1	344	287	2	0.8343	0.5	1	0.375
Pg_scaffold0981__650590	0.5	0.5	1	344	339	2	0.9855	0.5	1	0.375
Pg_scaffold0981__650599	0.5	0.5	1	344	340	2	0.9884	0.5	1	0.375
Pg_scaffold0981__650609	0.5	0.5	1	344	340	2	0.9884	0.5	1	0.375
Pg_scaffold0981__651276	0.5	0.5	1	344	336	2	0.9767	0.5	1	0.375
Pg_scaffold0984__584349	0.5103	0.4897	2	344	290	2	0.843	0.4998	0.9793	0.3749
Pg_scaffold0984__584396	0.5069	0.4931	2	344	289	2	0.8401	0.4999	0.9862	0.375
Pg_scaffold0986__578752	0.5	0.5	1	344	303	2	0.8808	0.5	1	0.375
Pg_scaffold0986__578772	0.5	0.5	1	344	313	2	0.9099	0.5	1	0.375
Pg_scaffold0986__578929	0.5	0.5	1	344	305	2	0.8866	0.5	1	0.375
Pg_scaffold0986__579497	0.5	0.5	1	344	309	2	0.8983	0.5	1	0.375
Pg_scaffold0986__579582	0.5	0.5	1	344	321	2	0.9331	0.5	1	0.375
Pg_scaffold0986__579701	0.5	0.5	1	344	309	2	0.8983	0.5	1	0.375
Pg_scaffold0986__579993	0.5	0.5	1	344	306	2	0.8895	0.5	1	0.375
Pg_scaffold0986__580013	0.5	0.5	1	344	312	2	0.907	0.5	1	0.375
Pg_scaffold0986__580043	0.5	0.5	1	344	308	2	0.8953	0.5	1	0.375
Pg_scaffold0986__580422	0.5	0.5	1	344	315	2	0.9157	0.5	1	0.375
Pg_scaffold0986__581519	0.5	0.5	1	344	339	2	0.9855	0.5	1	0.375
Pg_scaffold0986__581543	0.5	0.5	1	344	341	2	0.9913	0.5	1	0.375
Pg_scaffold0987__109891	0.9127	0.0873	2	344	292	2	0.8488	0.1594	0.1747	0.1467
Pg_scaffold0987__510354	0.8177	0.1823	2	344	288	2	0.8372	0.2981	0.3646	0.2537
Pg_scaffold0988__382122	0.5	0.5	1	344	299	2	0.8692	0.5	1	0.375
Pg_scaffold0991__527362	0.5196	0.4804	2	344	306	2	0.8895	0.4992	0.9608	0.3746
Pg_scaffold0991__527375	0.5182	0.4818	2	344	303	2	0.8808	0.4993	0.9637	0.3747
Pg_scaffold0991__527404	0.5228	0.4772	2	344	285	2	0.8285	0.499	0.9544	0.3745
Pg_scaffold0991__527419	0.5245	0.4755	2	344	286	2	0.8314	0.4988	0.951	0.3744
Pg_scaffold0991__527426	0.5223	0.4777	2	344	292	2	0.8488	0.499	0.9555	0.3745
Pg_scaffold0991__527437	0.5201	0.4799	2	344	299	2	0.8692	0.4992	0.9599	0.3746
Pg_scaffold0992__242032	0.5	0.5	1	344	316	2	0.9186	0.5	1	0.375
Pg_scaffold0992__242041	0.5	0.5	1	344	340	2	0.9884	0.5	1	0.375
Pg_scaffold0992__348318	0.5	0.5	1	344	344	2	1	0.5	1	0.375
Pg_scaffold0992__350494	0.5	0.5	1	344	332	2	0.9651	0.5	1	0.375
Pg_scaffold0992__350505	0.5	0.5	1	344	317	2	0.9215	0.5	1	0.375
Pg_scaffold0997__67466	0.8733	0.1267	2	344	288	2	0.8372	0.2213	0.2535	0.1969
Pg_scaffold0997__67467	0.9454	0.0546	2	344	284	2	0.8256	0.1032	0.1092	0.0979
Pg_scaffold0997__397888	0.7403	0.2597	2	344	308	2	0.8953	0.3846	0.5195	0.3106
Pg_scaffold1000__8508	0.5017	0.4983	2	344	293	2	0.8517	0.5	0.9966	0.375
Pg_scaffold1000__8670	0.5152	0.4848	2	344	330	2	0.9593	0.4995	0.9697	0.3748
Pg_scaffold1003__726832	0.7688	0.2312	2	344	279	2	0.811	0.3555	0.4624	0.2923
Pg_scaffold1012__53378	0.5	0.5	1	344	332	2	0.9651	0.5	1	0.375
Pg_scaffold1012__53992	0.5015	0.4985	2	344	324	2	0.9419	0.5	0.9969	0.375
Pg_scaffold1012__192840	0.5111	0.4889	2	344	314	2	0.9128	0.4998	0.9777	0.3749
Pg_scaffold1014__83756	0.8673	0.1327	2	344	294	2	0.8547	0.2301	0.2653	0.2036
Pg_scaffold1014__411739	0.7023	0.2977	2	344	299	2	0.8692	0.4181	0.5953	0.3307
Pg_scaffold1016__586218	0.6661	0.3339	2	344	280	2	0.814	0.4448	0.6679	0.3459
Pg_scaffold1016__586219	0.6714	0.3286	2	344	280	2	0.814	0.4412	0.6571	0.3439
Pg_scaffold1018__610892	0.5	0.5	1	344	344	2	1	0.5	1	0.375
Pg_scaffold1018__611150	0.5	0.5	1	344	344	2	1	0.5	1	0.375
Pg_scaffold1018__611181	0.5	0.5	1	344	344	2	1	0.5	1	0.375
Pg_scaffold1018__611242	0.5	0.5	1	344	344	2	1	0.5	1	0.375
Pg_scaffold1018__611248	0.5	0.5	1	344	344	2	1	0.5	1	0.375
Pg_scaffold1018__612352	0.5	0.5	1	344	343	2	0.9971	0.5	1	0.375
Pg_scaffold1018__612521	0.5	0.5	1	344	344	2	1	0.5	1	0.375
Pg_scaffold1018__612524	0.5	0.5	1	344	344	2	1	0.5	1	0.375
Pg_scaffold1018__612563	0.5	0.5	1	344	344	2	1	0.5	1	0.375
Pg_scaffold1018__612636	0.5	0.5	1	344	344	2	1	0.5	1	0.375
Pg_scaffold1018__612643	0.5	0.5	1	344	344	2	1	0.5	1	0.375
Pg_scaffold1018__612708	0.5	0.5	1	344	341	2	0.9913	0.5	1	0.375
Pg_scaffold1018__612732	0.5	0.5	1	344	334	2	0.9709	0.5	1	0.375
Pg_scaffold1018__612737	0.5	0.5	1	344	334	2	0.9709	0.5	1	0.375
Pg_scaffold1019__14573	0.9112	0.0888	2	344	321	2	0.9331	0.1618	0.1776	0.1487
Pg_scaffold1019__17126	0.5	0.5	1	344	285	2	0.8285	0.5	1	0.375
Pg_scaffold1019__17140	0.5	0.5	1	344	290	2	0.843	0.5	1	0.375
Pg_scaffold1019__17164	0.5	0.5	1	344	280	2	0.814	0.5	1	0.375
Pg_scaffold1028__387424	0.9308	0.0692	2	344	289	2	0.8401	0.1288	0.1384	0.1205
Pg_scaffold1029__136276	0.5882	0.4118	2	344	289	2	0.8401	0.4844	0.8235	0.3671
Pg_scaffold1029__232596	0.7708	0.2292	2	344	288	2	0.8372	0.3533	0.4583	0.2909
Pg_scaffold1031__292914	0.8864	0.1136	2	344	286	2	0.8314	0.2014	0.2273	0.1812
Pg_scaffold1033__282713	0.5	0.5	1	344	340	2	0.9884	0.5	1	0.375
Pg_scaffold1033__283544	0.5	0.5	1	344	325	2	0.9448	0.5	1	0.375
Pg_scaffold1034__292566	0.5	0.5	1	344	298	2	0.8663	0.5	1	0.375
Pg_scaffold1034__292569	0.5	0.5	1	344	299	2	0.8692	0.5	1	0.375
Pg_scaffold1034__292594	0.5	0.5	1	344	303	2	0.8808	0.5	1	0.375
Pg_scaffold1036__110619	0.5	0.5	1	344	302	2	0.8779	0.5	1	0.375
Pg_scaffold1036__112037	0.5939	0.4061	2	344	330	2	0.9593	0.4824	0.8121	0.366
Pg_scaffold1036__112180	0.5015	0.4985	2	344	333	2	0.968	0.5	0.997	0.375
Pg_scaffold1036__112213	0.5016	0.4984	2	344	304	2	0.8837	0.5	0.9967	0.375
Pg_scaffold1036__276700	0.5	0.5	1	344	278	2	0.8081	0.5	1	0.375
Pg_scaffold1036__276756	0.5	0.5	1	344	277	2	0.8052	0.5	1	0.375
Pg_scaffold1036__276775	0.5	0.5	1	344	283	2	0.8227	0.5	1	0.375
Pg_scaffold1036__277295	0.5	0.5	1	344	299	2	0.8692	0.5	1	0.375
Pg_scaffold1036__277757	0.5	0.5	1	344	294	2	0.8547	0.5	1	0.375
Pg_scaffold1036__277779	0.5	0.5	1	344	293	2	0.8517	0.5	1	0.375
Pg_scaffold1036__277820	0.5	0.5	1	344	296	2	0.8605	0.5	1	0.375
Pg_scaffold1036__277914	0.5	0.5	1	344	312	2	0.907	0.5	1	0.375
Pg_scaffold1036__278044	0.5	0.5	1	344	299	2	0.8692	0.5	1	0.375
Pg_scaffold1038__146057	0.5	0.5	1	344	277	2	0.8052	0.5	1	0.375
Pg_scaffold1038__146071	0.5	0.5	1	344	285	2	0.8285	0.5	1	0.375
Pg_scaffold1038__146072	0.5	0.5	1	344	291	2	0.8459	0.5	1	0.375
Pg_scaffold1047__34750	0.9392	0.0608	2	344	296	2	0.8605	0.1142	0.1216	0.1077
Pg_scaffold1047__43843	0.5677	0.4323	2	344	288	2	0.8372	0.4908	0.8646	0.3704
Pg_scaffold1049__555765	0.8528	0.1472	2	344	282	2	0.8198	0.251	0.2943	0.2195
Pg_scaffold1051__644665	0.5033	0.4967	2	344	305	2	0.8866	0.5	0.9934	0.375
Pg_scaffold1055__66611	0.9029	0.0971	2	344	314	2	0.9128	0.1754	0.1943	0.16
Pg_scaffold1055__291185	0.5	0.5	1	344	341	2	0.9913	0.5	1	0.375
Pg_scaffold1055__291190	0.5	0.5	1	344	341	2	0.9913	0.5	1	0.375
Pg_scaffold1055__291194	0.5	0.5	1	344	341	2	0.9913	0.5	1	0.375
Pg_scaffold1058__294844	0.5	0.5	1	344	324	2	0.9419	0.5	1	0.375
Pg_scaffold1059__46918	0.8879	0.1121	2	344	281	2	0.8169	0.1991	0.2242	0.1793
Pg_scaffold1059__47171	0.8926	0.1074	2	344	284	2	0.8256	0.1917	0.2148	0.1733
Pg_scaffold1059__47294	0.8908	0.1092	2	344	284	2	0.8256	0.1945	0.2183	0.1756
Pg_scaffold1059__47494	0.8993	0.1007	2	344	283	2	0.8227	0.1811	0.2014	0.1647
Pg_scaffold1059__76583	0.8579	0.1421	2	344	278	2	0.8081	0.2438	0.2842	0.2141
Pg_scaffold1059__90328	0.8528	0.1472	2	344	343	2	0.9971	0.2511	0.2945	0.2196
Pg_scaffold1059__189603	0.5	0.5	1	344	289	2	0.8401	0.5	1	0.375
Pg_scaffold1059__411997	0.5017	0.4983	2	344	287	2	0.8343	0.5	0.9965	0.375
Pg_scaffold1059__412009	0.5	0.5	1	344	289	2	0.8401	0.5	1	0.375
Pg_scaffold1059__412015	0.5	0.5	1	344	292	2	0.8488	0.5	1	0.375
Pg_scaffold1059__450890	0.5	0.5	1	344	324	2	0.9419	0.5	1	0.375
Pg_scaffold1059__450892	0.5	0.5	1	344	324	2	0.9419	0.5	1	0.375
Pg_scaffold1061__201364	0.8977	0.1023	2	344	303	2	0.8808	0.1837	0.2046	0.1668
Pg_scaffold1065__120209	0.5082	0.4918	2	344	304	2	0.8837	0.4999	0.9836	0.3749
Pg_scaffold1067__3939	0.5	0.5	1	344	336	2	0.9767	0.5	1	0.375
Pg_scaffold1067__111707	0.9035	0.0965	2	344	316	2	0.9186	0.1744	0.193	0.1592
Pg_scaffold1067__462509	0.5	0.5	1	344	321	2	0.9331	0.5	1	0.375
Pg_scaffold1067__664966	0.5	0.5	1	344	320	2	0.9302	0.5	1	0.375
Pg_scaffold1073__427174	0.7191	0.2809	2	344	299	2	0.8692	0.404	0.5619	0.3224
Pg_scaffold1075__686109	0.5	0.5	1	344	278	2	0.8081	0.5	1	0.375
Pg_scaffold1077__159376	0.5	0.5	1	344	309	2	0.8983	0.5	1	0.375
Pg_scaffold1077__159382	0.5	0.5	1	344	312	2	0.907	0.5	1	0.375
Pg_scaffold1077__159482	0.5	0.5	1	344	333	2	0.968	0.5	1	0.375
Pg_scaffold1078__669758	0.5	0.5	1	344	307	2	0.8924	0.5	1	0.375
Pg_scaffold1080__97570	0.9387	0.0613	2	344	302	2	0.8779	0.115	0.1225	0.1084
Pg_scaffold1080__641095	0.5	0.5	1	344	276	2	0.8023	0.5	1	0.375
Pg_scaffold1091__699383	0.5	0.5	1	344	308	2	0.8953	0.5	1	0.375
Pg_scaffold1091__699694	0.5	0.5	1	344	341	2	0.9913	0.5	1	0.375
Pg_scaffold1091__701156	0.5	0.5	1	344	335	2	0.9738	0.5	1	0.375
Pg_scaffold1097__417383	0.9131	0.0869	2	344	328	2	0.9535	0.1587	0.1738	0.1461
Pg_scaffold1097__417398	0.9087	0.0913	2	344	323	2	0.939	0.166	0.1827	0.1522
Pg_scaffold1097__618703	0.5332	0.4668	2	344	301	2	0.875	0.4978	0.9336	0.3739
Pg_scaffold1097__619655	0.5	0.5	1	344	344	2	1	0.5	1	0.375
Pg_scaffold1097__619688	0.5	0.5	1	344	344	2	1	0.5	1	0.375
Pg_scaffold1099__522685	0.5	0.5	1	344	342	2	0.9942	0.5	1	0.375
Pg_scaffold1099__522746	0.5	0.5	1	344	343	2	0.9971	0.5	1	0.375
Pg_scaffold1099__522818	0.5	0.5	1	344	343	2	0.9971	0.5	1	0.375
Pg_scaffold1099__522831	0.5	0.5	1	344	344	2	1	0.5	1	0.375
Pg_scaffold1099__522878	0.5	0.5	1	344	323	2	0.939	0.5	1	0.375
Pg_scaffold1099__523164	0.91	0.09	2	344	300	2	0.8721	0.1638	0.18	0.1504
Pg_scaffold1099__523271	0.8148	0.1852	2	344	332	2	0.9651	0.3019	0.3705	0.2563
Pg_scaffold1099__523289	0.5	0.5	1	344	331	2	0.9622	0.5	1	0.375
Pg_scaffold1099__525469	0.5	0.5	1	344	342	2	0.9942	0.5	1	0.375
Pg_scaffold1099__525535	0.7138	0.2862	2	344	311	2	0.9041	0.4086	0.5723	0.3251
Pg_scaffold1103__41662	0.8295	0.1705	2	344	308	2	0.8953	0.2828	0.3409	0.2428
Pg_scaffold1103__43107	0.8647	0.1353	2	344	292	2	0.8488	0.2339	0.2705	0.2066
Pg_scaffold1103__43211	0.8716	0.1284	2	344	292	2	0.8488	0.2239	0.2568	0.1988
Pg_scaffold1103__538601	0.8716	0.1284	2	344	327	2	0.9506	0.2239	0.2569	0.1988
Pg_scaffold1103__540112	0.8712	0.1288	2	344	326	2	0.9477	0.2245	0.2577	0.1993
Pg_scaffold1103__684193	0.9416	0.0584	2	344	291	2	0.8459	0.11	0.1168	0.104
Pg_scaffold1103__687699	0.9495	0.0505	2	344	317	2	0.9215	0.0959	0.1009	0.0913
Pg_scaffold1103__690128	0.9199	0.0801	2	344	281	2	0.8169	0.1473	0.1601	0.1365
Pg_scaffold1103__694129	0.9263	0.0737	2	344	319	2	0.9273	0.1365	0.1473	0.1272
Pg_scaffold1104__220908	0.5175	0.4825	2	344	343	2	0.9971	0.4994	0.965	0.3747
Pg_scaffold1104__221046	0.5	0.5	1	344	340	2	0.9884	0.5	1	0.375
Pg_scaffold1104__227305	0.5	0.5	1	344	335	2	0.9738	0.5	1	0.375
Pg_scaffold1104__227343	0.5	0.5	1	344	303	2	0.8808	0.5	1	0.375
Pg_scaffold1104__227344	0.5	0.5	1	344	303	2	0.8808	0.5	1	0.375
Pg_scaffold1104__227367	0.5	0.5	1	344	339	2	0.9855	0.5	1	0.375
Pg_scaffold1104__227401	0.5	0.5	1	344	343	2	0.9971	0.5	1	0.375
Pg_scaffold1104__227467	0.5	0.5	1	344	344	2	1	0.5	1	0.375
Pg_scaffold1104__227470	0.5	0.5	1	344	344	2	1	0.5	1	0.375
Pg_scaffold1104__227527	0.5096	0.4904	2	344	314	2	0.9128	0.4998	0.9809	0.3749
Pg_scaffold1104__227539	0.5	0.5	1	344	278	2	0.8081	0.5	1	0.375
Pg_scaffold1106__194132	0.5017	0.4983	2	344	287	2	0.8343	0.5	0.9965	0.375
Pg_scaffold1106__194286	0.5032	0.4968	2	344	312	2	0.907	0.5	0.9936	0.375
Pg_scaffold1106__194697	0.5	0.5	1	344	299	2	0.8692	0.5	1	0.375
Pg_scaffold1106__194711	0.5	0.5	1	344	294	2	0.8547	0.5	1	0.375
Pg_scaffold1106__194994	0.5017	0.4983	2	344	303	2	0.8808	0.5	0.9967	0.375
Pg_scaffold1106__296668	0.5017	0.4983	2	344	289	2	0.8401	0.5	0.9965	0.375
Pg_scaffold1106__296922	0.5033	0.4967	2	344	301	2	0.875	0.5	0.9934	0.375
Pg_scaffold1106__299381	0.5	0.5	1	344	302	2	0.8779	0.5	1	0.375
Pg_scaffold1106__407051	0.5	0.5	1	344	318	2	0.9244	0.5	1	0.375
Pg_scaffold1106__407650	0.5	0.5	1	344	326	2	0.9477	0.5	1	0.375
Pg_scaffold1106__407677	0.5	0.5	1	344	324	2	0.9419	0.5	1	0.375
Pg_scaffold1106__407711	0.5	0.5	1	344	310	2	0.9012	0.5	1	0.375
Pg_scaffold1106__470909	0.7588	0.2412	2	344	311	2	0.9041	0.366	0.4823	0.299
Pg_scaffold1106__525089	0.7981	0.2019	2	344	322	2	0.936	0.3222	0.4037	0.2703
Pg_scaffold1107__231604	0.5	0.5	1	344	298	2	0.8663	0.5	1	0.375
Pg_scaffold1107__587221	0.5714	0.4286	2	344	301	2	0.875	0.4898	0.8571	0.3698
Pg_scaffold1108__424880	0.5	0.5	1	344	302	2	0.8779	0.5	1	0.375
Pg_scaffold1108__424897	0.5	0.5	1	344	327	2	0.9506	0.5	1	0.375
Pg_scaffold1113__125596	0.7208	0.2792	2	344	283	2	0.8227	0.4025	0.5583	0.3215
Pg_scaffold1113__125815	0.5	0.5	1	344	310	2	0.9012	0.5	1	0.375
Pg_scaffold1113__125937	0.5016	0.4984	2	344	318	2	0.9244	0.5	0.9969	0.375
Pg_scaffold1113__126558	0.5326	0.4674	2	344	307	2	0.8924	0.4979	0.9349	0.3739
Pg_scaffold1113__128448	0.5	0.5	1	344	278	2	0.8081	0.5	1	0.375
Pg_scaffold1113__128477	0.5	0.5	1	344	278	2	0.8081	0.5	1	0.375
Pg_scaffold1113__128792	0.5	0.5	1	344	307	2	0.8924	0.5	1	0.375
Pg_scaffold1113__128872	0.5	0.5	1	344	323	2	0.939	0.5	1	0.375
Pg_scaffold1113__128947	0.5	0.5	1	344	340	2	0.9884	0.5	1	0.375
Pg_scaffold1115__179628	0.5016	0.4984	2	344	313	2	0.9099	0.5	0.9968	0.375
Pg_scaffold1115__180424	0.5	0.5	1	344	327	2	0.9506	0.5	1	0.375
Pg_scaffold1115__180728	0.5	0.5	1	344	312	2	0.907	0.5	1	0.375
Pg_scaffold1115__183703	0.5	0.5	1	344	290	2	0.843	0.5	1	0.375
Pg_scaffold1119__109464	0.5016	0.4984	2	344	305	2	0.8866	0.5	0.9967	0.375
Pg_scaffold1119__109569	0.5073	0.4927	2	344	344	2	1	0.4999	0.9855	0.3749
Pg_scaffold1119__109575	0.5102	0.4898	2	344	344	2	1	0.4998	0.9797	0.3749
Pg_scaffold1119__109587	0.5102	0.4898	2	344	344	2	1	0.4998	0.9797	0.3749
Pg_scaffold1119__109628	0.5145	0.4855	2	344	344	2	1	0.4996	0.9709	0.3748
Pg_scaffold1119__109684	0.5262	0.4738	2	344	344	2	1	0.4986	0.9477	0.3743
Pg_scaffold1119__109716	0.516	0.484	2	344	344	2	1	0.4995	0.968	0.3747
Pg_scaffold1119__109727	0.5058	0.4942	2	344	343	2	0.9971	0.4999	0.9883	0.375
Pg_scaffold1119__109747	0.5044	0.4956	2	344	344	2	1	0.5	0.9913	0.375
Pg_scaffold1119__109794	0.5058	0.4942	2	344	344	2	1	0.4999	0.9884	0.375
Pg_scaffold1119__338260	0.5	0.5	1	344	324	2	0.9419	0.5	1	0.375
Pg_scaffold1120__142555	0.917	0.083	2	344	289	2	0.8401	0.1523	0.1661	0.1407
Pg_scaffold1124__91198	0.6472	0.3528	2	344	309	2	0.8983	0.4566	0.7055	0.3524
Pg_scaffold1124__91205	0.631	0.369	2	344	313	2	0.9099	0.4657	0.738	0.3573
Pg_scaffold1124__178989	0.5327	0.4673	2	344	321	2	0.9331	0.4979	0.9346	0.3739
Pg_scaffold1124__181514	0.5085	0.4915	2	344	294	2	0.8547	0.4999	0.983	0.3749
Pg_scaffold1124__181547	0.5052	0.4948	2	344	290	2	0.843	0.4999	0.9897	0.375
Pg_scaffold1124__181857	0.5296	0.4704	2	344	321	2	0.9331	0.4982	0.9408	0.3741
Pg_scaffold1124__200454	0.5073	0.4927	2	344	344	2	1	0.4999	0.9855	0.3749
Pg_scaffold1124__200456	0.5073	0.4927	2	344	344	2	1	0.4999	0.9855	0.3749
Pg_scaffold1124__200485	0.5073	0.4927	2	344	344	2	1	0.4999	0.9855	0.3749
Pg_scaffold1124__200557	0.5	0.5	1	344	344	2	1	0.5	1	0.375
Pg_scaffold1124__200577	0.5	0.5	1	344	323	2	0.939	0.5	1	0.375
Pg_scaffold1129__75008	0.8402	0.1598	2	344	291	2	0.8459	0.2685	0.3196	0.2325
Pg_scaffold1129__75019	0.8294	0.1706	2	344	299	2	0.8692	0.2829	0.3411	0.2429
Pg_scaffold1135__179426	0.5	0.5	1	344	300	2	0.8721	0.5	1	0.375
Pg_scaffold1135__509079	0.5	0.5	1	344	330	2	0.9593	0.5	1	0.375
Pg_scaffold1135__509819	0.5	0.5	1	344	314	2	0.9128	0.5	1	0.375
Pg_scaffold1135__559225	0.5367	0.4633	2	344	327	2	0.9506	0.4973	0.9266	0.3736
Pg_scaffold1135__648430	0.5	0.5	1	344	327	2	0.9506	0.5	1	0.375
Pg_scaffold1135__648461	0.5	0.5	1	344	341	2	0.9913	0.5	1	0.375
Pg_scaffold1135__648563	0.5	0.5	1	344	344	2	1	0.5	1	0.375
Pg_scaffold1142__400948	0.5	0.5	1	344	307	2	0.8924	0.5	1	0.375
Pg_scaffold1145__287222	0.5034	0.4966	2	344	298	2	0.8663	0.5	0.9933	0.375
Pg_scaffold1145__287236	0.5051	0.4949	2	344	293	2	0.8517	0.4999	0.9898	0.375
Pg_scaffold1145__287441	0.509	0.491	2	344	279	2	0.811	0.4998	0.9821	0.3749
Pg_scaffold1145__315906	0.835	0.165	2	344	297	2	0.8634	0.2755	0.33	0.2376
Pg_scaffold1148__528182	0.8845	0.1155	2	344	290	2	0.843	0.2043	0.231	0.1835
Pg_scaffold1148__667861	0.9296	0.0704	2	344	291	2	0.8459	0.131	0.1409	0.1224
Pg_scaffold1148__668071	0.5063	0.4937	2	344	316	2	0.9186	0.4999	0.9873	0.375
Pg_scaffold1151__97480	0.5383	0.4617	2	344	300	2	0.8721	0.4971	0.9233	0.3735
Pg_scaffold1155__8644	0.5	0.5	1	344	321	2	0.9331	0.5	1	0.375
Pg_scaffold1155__238685	0.5	0.5	1	344	300	2	0.8721	0.5	1	0.375
Pg_scaffold1155__238691	0.5	0.5	1	344	298	2	0.8663	0.5	1	0.375
Pg_scaffold1155__238804	0.5	0.5	1	344	288	2	0.8372	0.5	1	0.375
Pg_scaffold1156__479045	0.5017	0.4983	2	344	287	2	0.8343	0.5	0.9965	0.375
Pg_scaffold1156__479071	0.5	0.5	1	344	286	2	0.8314	0.5	1	0.375
Pg_scaffold1157__355461	0.5032	0.4968	2	344	309	2	0.8983	0.5	0.9935	0.375
Pg_scaffold1157__355533	0.5828	0.4172	2	344	314	2	0.9128	0.4863	0.8344	0.368
Pg_scaffold1157__355569	0.5341	0.4659	2	344	279	2	0.811	0.4977	0.9319	0.3738
Pg_scaffold1157__575393	0.8571	0.1429	2	344	315	2	0.9157	0.2449	0.2857	0.2149
Pg_scaffold1157__575624	0.5	0.5	1	344	314	2	0.9128	0.5	1	0.375
Pg_scaffold1158__602892	0.5	0.5	1	344	306	2	0.8895	0.5	1	0.375
Pg_scaffold1164__513714	0.95	0.05	2	344	340	2	0.9884	0.095	0.1	0.0905
Pg_scaffold1166__357860	0.9209	0.0791	2	344	297	2	0.8634	0.1457	0.1582	0.1351
Pg_scaffold1166__361818	0.8328	0.1672	2	344	320	2	0.9302	0.2785	0.3344	0.2397
Pg_scaffold1169__124241	0.817	0.183	2	344	317	2	0.9215	0.299	0.3659	0.2543
Pg_scaffold1169__357560	0.5029	0.4971	2	344	339	2	0.9855	0.5	0.9941	0.375
Pg_scaffold1169__357568	0.5015	0.4985	2	344	341	2	0.9913	0.5	0.9971	0.375
Pg_scaffold1169__357590	0.5029	0.4971	2	344	341	2	0.9913	0.5	0.9941	0.375
Pg_scaffold1169__552983	0.5	0.5	1	344	280	2	0.814	0.5	1	0.375
Pg_scaffold1169__553035	0.5	0.5	1	344	280	2	0.814	0.5	1	0.375
Pg_scaffold1169__553098	0.5	0.5	1	344	293	2	0.8517	0.5	1	0.375
Pg_scaffold1170__47759	0.5727	0.4273	2	344	289	2	0.8401	0.4894	0.8547	0.3697
Pg_scaffold1170__47808	0.5868	0.4132	2	344	288	2	0.8372	0.4849	0.8264	0.3674
Pg_scaffold1170__47836	0.5929	0.4071	2	344	280	2	0.814	0.4828	0.8143	0.3662
Pg_scaffold1170__47849	0.5954	0.4046	2	344	283	2	0.8227	0.4818	0.8092	0.3657
Pg_scaffold1170__487181	0.5605	0.4395	2	344	306	2	0.8895	0.4927	0.8791	0.3713
Pg_scaffold1171__499466	0.8792	0.1208	2	344	298	2	0.8663	0.2124	0.2416	0.1899
Pg_scaffold1171__514425	0.9398	0.0602	2	344	299	2	0.8692	0.1132	0.1204	0.1068
Pg_scaffold1171__651417	0.5182	0.4818	2	344	330	2	0.9593	0.4993	0.9636	0.3747
Pg_scaffold1171__652545	0.5181	0.4819	2	344	331	2	0.9622	0.4993	0.9637	0.3747
Pg_scaffold1176__130022	0.625	0.375	2	344	308	2	0.8953	0.4688	0.75	0.3589
Pg_scaffold1183__210171	0.5	0.5	1	344	342	2	0.9942	0.5	1	0.375
Pg_scaffold1183__210410	0.5	0.5	1	344	333	2	0.968	0.5	1	0.375
Pg_scaffold1183__210415	0.5	0.5	1	344	332	2	0.9651	0.5	1	0.375
Pg_scaffold1183__211109	0.5	0.5	1	344	344	2	1	0.5	1	0.375
Pg_scaffold1183__211153	0.5	0.5	1	344	343	2	0.9971	0.5	1	0.375
Pg_scaffold1183__211319	0.5	0.5	1	344	278	2	0.8081	0.5	1	0.375
Pg_scaffold1185__21815	0.5	0.5	1	344	336	2	0.9767	0.5	1	0.375
Pg_scaffold1185__22551	0.5	0.5	1	344	313	2	0.9099	0.5	1	0.375
Pg_scaffold1185__22552	0.5	0.5	1	344	313	2	0.9099	0.5	1	0.375
Pg_scaffold1185__22558	0.5	0.5	1	344	308	2	0.8953	0.5	1	0.375
Pg_scaffold1185__22580	0.5	0.5	1	344	304	2	0.8837	0.5	1	0.375
Pg_scaffold1185__22591	0.5	0.5	1	344	302	2	0.8779	0.5	1	0.375
Pg_scaffold1192__651631	0.5972	0.4028	2	344	288	2	0.8372	0.4811	0.8056	0.3654
Pg_scaffold1195__227734	0.5034	0.4966	2	344	295	2	0.8576	0.5	0.9932	0.375
Pg_scaffold1195__409321	0.5036	0.4964	2	344	276	2	0.8023	0.5	0.9928	0.375
Pg_scaffold1198__287085	0.9316	0.0684	2	344	329	2	0.9564	0.1274	0.1368	0.1193
Pg_scaffold1198__287173	0.9237	0.0763	2	344	334	2	0.9709	0.141	0.1527	0.1311
Pg_scaffold1199__99370	0.742	0.258	2	344	281	2	0.8169	0.3829	0.516	0.3096
Pg_scaffold1199__100474	0.5017	0.4983	2	344	287	2	0.8343	0.5	0.9965	0.375
Pg_scaffold1199__343024	0.9016	0.0984	2	344	320	2	0.9302	0.1775	0.1969	0.1617
Pg_scaffold1199__661941	0.9311	0.0689	2	344	283	2	0.8227	0.1283	0.1378	0.1201
Pg_scaffold1200__283747	0.5	0.5	1	344	329	2	0.9564	0.5	1	0.375
Pg_scaffold1200__283807	0.5	0.5	1	344	332	2	0.9651	0.5	1	0.375
Pg_scaffold1200__283864	0.5	0.5	1	344	297	2	0.8634	0.5	1	0.375
Pg_scaffold1200__283880	0.5	0.5	1	344	286	2	0.8314	0.5	1	0.375
Pg_scaffold1200__283882	0.5	0.5	1	344	287	2	0.8343	0.5	1	0.375
Pg_scaffold1200__283895	0.5	0.5	1	344	286	2	0.8314	0.5	1	0.375
Pg_scaffold1201__169873	0.5035	0.4965	2	344	282	2	0.8198	0.5	0.9929	0.375
Pg_scaffold1201__169879	0.5053	0.4947	2	344	281	2	0.8169	0.4999	0.9893	0.375
Pg_scaffold1203__26668	0.5	0.5	1	344	303	2	0.8808	0.5	1	0.375
Pg_scaffold1203__26674	0.5	0.5	1	344	316	2	0.9186	0.5	1	0.375
Pg_scaffold1203__26728	0.5	0.5	1	344	340	2	0.9884	0.5	1	0.375
Pg_scaffold1203__29336	0.5	0.5	1	344	317	2	0.9215	0.5	1	0.375
Pg_scaffold1205__346411	0.9085	0.0915	2	344	284	2	0.8256	0.1663	0.1831	0.1525
Pg_scaffold1205__349594	0.7407	0.2593	2	344	295	2	0.8576	0.3841	0.5186	0.3104
Pg_scaffold1212__487401	0.5	0.5	1	344	333	2	0.968	0.5	1	0.375
Pg_scaffold1212__487409	0.5	0.5	1	344	334	2	0.9709	0.5	1	0.375
Pg_scaffold1212__487644	0.5	0.5	1	344	334	2	0.9709	0.5	1	0.375
Pg_scaffold1212__487668	0.5	0.5	1	344	328	2	0.9535	0.5	1	0.375
Pg_scaffold1214__453984	0.9463	0.0537	2	344	298	2	0.8663	0.1016	0.1074	0.0965
Pg_scaffold1214__551818	0.5071	0.4929	2	344	281	2	0.8169	0.4999	0.9858	0.3749
Pg_scaffold1214__551939	0.8762	0.1238	2	344	303	2	0.8808	0.2169	0.2475	0.1934
Pg_scaffold1219__28561	0.5118	0.4882	2	344	297	2	0.8634	0.4997	0.9764	0.3749
Pg_scaffold1219__29988	0.5248	0.4752	2	344	303	2	0.8808	0.4988	0.9505	0.3744
Pg_scaffold1227__44998	0.9448	0.0552	2	344	344	2	1	0.1044	0.1105	0.0989
Pg_scaffold1227__377498	0.7305	0.2695	2	344	282	2	0.8198	0.3937	0.539	0.3162
Pg_scaffold1227__403467	0.724	0.276	2	344	288	2	0.8372	0.3997	0.5521	0.3198
Pg_scaffold1227__417817	0.5	0.5	1	344	321	2	0.9331	0.5	1	0.375
Pg_scaffold1227__417840	0.5	0.5	1	344	325	2	0.9448	0.5	1	0.375
Pg_scaffold1227__418007	0.5	0.5	1	344	319	2	0.9273	0.5	1	0.375
Pg_scaffold1227__418080	0.5	0.5	1	344	314	2	0.9128	0.5	1	0.375
Pg_scaffold1227__418422	0.507	0.493	2	344	284	2	0.8256	0.4999	0.9859	0.375
Pg_scaffold1227__418575	0.5017	0.4983	2	344	303	2	0.8808	0.5	0.9967	0.375
Pg_scaffold1227__418584	0.5017	0.4983	2	344	303	2	0.8808	0.5	0.9967	0.375
Pg_scaffold1227__418911	0.5017	0.4983	2	344	301	2	0.875	0.5	0.9967	0.375
Pg_scaffold1227__419019	0.5	0.5	1	344	313	2	0.9099	0.5	1	0.375
Pg_scaffold1227__419073	0.5049	0.4951	2	344	308	2	0.8953	0.5	0.9903	0.375
Pg_scaffold1227__419102	0.5016	0.4984	2	344	311	2	0.9041	0.5	0.9968	0.375
Pg_scaffold1227__419286	0.5	0.5	1	344	294	2	0.8547	0.5	1	0.375
Pg_scaffold1227__419292	0.5	0.5	1	344	295	2	0.8576	0.5	1	0.375
Pg_scaffold1231__610723	0.5	0.5	1	344	301	2	0.875	0.5	1	0.375
Pg_scaffold1231__610733	0.5	0.5	1	344	302	2	0.8779	0.5	1	0.375
Pg_scaffold1231__610736	0.5	0.5	1	344	302	2	0.8779	0.5	1	0.375
Pg_scaffold1231__610742	0.5	0.5	1	344	301	2	0.875	0.5	1	0.375
Pg_scaffold1231__611371	0.5	0.5	1	344	299	2	0.8692	0.5	1	0.375
Pg_scaffold1235__87397	0.5062	0.4938	2	344	321	2	0.9331	0.4999	0.9875	0.375
Pg_scaffold1237__143735	0.5	0.5	1	344	279	2	0.811	0.5	1	0.375
Pg_scaffold1237__190959	0.5	0.5	1	344	301	2	0.875	0.5	1	0.375
Pg_scaffold1237__191330	0.8997	0.1003	2	344	304	2	0.8837	0.1805	0.2007	0.1642
Pg_scaffold1237__191331	0.8997	0.1003	2	344	304	2	0.8837	0.1805	0.2007	0.1642
Pg_scaffold1237__191542	0.5	0.5	1	344	317	2	0.9215	0.5	1	0.375
Pg_scaffold1237__191562	0.5	0.5	1	344	310	2	0.9012	0.5	1	0.375
Pg_scaffold1237__513535	0.9418	0.0582	2	344	335	2	0.9738	0.1096	0.1164	0.1036
Pg_scaffold1237__513679	0.9229	0.0771	2	344	279	2	0.811	0.1422	0.1541	0.1321
Pg_scaffold1240__497301	0.9251	0.0749	2	344	334	2	0.9709	0.1385	0.1497	0.1289
Pg_scaffold1240__652600	0.5109	0.4891	2	344	320	2	0.9302	0.4998	0.9781	0.3749
Pg_scaffold1242__123550	0.5	0.5	1	344	306	2	0.8895	0.5	1	0.375
Pg_scaffold1242__123553	0.5	0.5	1	344	306	2	0.8895	0.5	1	0.375
Pg_scaffold1242__411925	0.5	0.5	1	344	283	2	0.8227	0.5	1	0.375
Pg_scaffold1242__411954	0.5	0.5	1	344	306	2	0.8895	0.5	1	0.375
Pg_scaffold1243__117730	0.5099	0.4901	2	344	302	2	0.8779	0.4998	0.9801	0.3749
Pg_scaffold1243__117734	0.5116	0.4884	2	344	303	2	0.8808	0.4997	0.9769	0.3749
Pg_scaffold1243__118694	0.5104	0.4896	2	344	288	2	0.8372	0.4998	0.9792	0.3749
Pg_scaffold1243__118744	0.5119	0.4881	2	344	294	2	0.8547	0.4997	0.9762	0.3749
Pg_scaffold1243__118840	0.5087	0.4913	2	344	287	2	0.8343	0.4998	0.9826	0.3749
Pg_scaffold1254__483517	0.5	0.5	1	344	343	2	0.9971	0.5	1	0.375
Pg_scaffold1254__483564	0.5	0.5	1	344	344	2	1	0.5	1	0.375
Pg_scaffold1254__483976	0.5	0.5	1	344	324	2	0.9419	0.5	1	0.375
Pg_scaffold1268__359203	0.6762	0.3238	2	344	281	2	0.8169	0.4379	0.6477	0.342
Pg_scaffold1268__359552	0.5552	0.4448	2	344	308	2	0.8953	0.4939	0.8896	0.3719
Pg_scaffold1268__359646	0.899	0.101	2	344	307	2	0.8924	0.1816	0.202	0.1651
Pg_scaffold1269__464716	0.5	0.5	1	344	296	2	0.8605	0.5	1	0.375
Pg_scaffold1272__51641	0.5018	0.4982	2	344	284	2	0.8256	0.5	0.9965	0.375
Pg_scaffold1276__158122	0.5	0.5	1	344	288	2	0.8372	0.5	1	0.375
Pg_scaffold1281__590586	0.5	0.5	1	344	287	2	0.8343	0.5	1	0.375
Pg_scaffold1281__590587	0.5	0.5	1	344	286	2	0.8314	0.5	1	0.375
Pg_scaffold1281__590683	0.5089	0.4911	2	344	336	2	0.9767	0.4998	0.9821	0.3749
Pg_scaffold1285__564638	0.7623	0.2377	2	344	324	2	0.9419	0.3623	0.4753	0.2967
Pg_scaffold1290__7060	0.5	0.5	1	344	304	2	0.8837	0.5	1	0.375
Pg_scaffold1290__7082	0.5015	0.4985	2	344	338	2	0.9826	0.5	0.997	0.375
Pg_scaffold1290__371719	0.8131	0.1869	2	344	313	2	0.9099	0.3039	0.3738	0.2577
Pg_scaffold1290__372435	0.5	0.5	1	344	294	2	0.8547	0.5	1	0.375
Pg_scaffold1290__372499	0.5	0.5	1	344	287	2	0.8343	0.5	1	0.375
Pg_scaffold1290__372525	0.5	0.5	1	344	284	2	0.8256	0.5	1	0.375
Pg_scaffold1290__375028	0.9379	0.0621	2	344	306	2	0.8895	0.1165	0.1242	0.1097
Pg_scaffold1294__411786	0.5	0.5	1	344	309	2	0.8983	0.5	1	0.375
Pg_scaffold1294__411820	0.5	0.5	1	344	321	2	0.9331	0.5	1	0.375
Pg_scaffold1294__411823	0.5	0.5	1	344	321	2	0.9331	0.5	1	0.375
Pg_scaffold1295__216920	0.5032	0.4968	2	344	311	2	0.9041	0.5	0.9936	0.375
Pg_scaffold1299__46788	0.5	0.5	1	344	292	2	0.8488	0.5	1	0.375
Pg_scaffold1299__46843	0.5	0.5	1	344	321	2	0.9331	0.5	1	0.375
Pg_scaffold1300__202670	0.7527	0.2473	2	344	283	2	0.8227	0.3723	0.4947	0.303
Pg_scaffold1300__249497	0.5016	0.4984	2	344	322	2	0.936	0.5	0.9969	0.375
Pg_scaffold1301__254750	0.8741	0.1259	2	344	278	2	0.8081	0.2201	0.2518	0.1959
Pg_scaffold1303__211491	0.7458	0.2542	2	344	297	2	0.8634	0.3792	0.5084	0.3073
Pg_scaffold1303__211498	0.7466	0.2534	2	344	296	2	0.8605	0.3784	0.5068	0.3068
Pg_scaffold1304__15421	0.926	0.074	2	344	277	2	0.8052	0.1371	0.148	0.1277
Pg_scaffold1304__45395	0.5018	0.4982	2	344	278	2	0.8081	0.5	0.9964	0.375
Pg_scaffold1304__45396	0.5018	0.4982	2	344	280	2	0.814	0.5	0.9964	0.375
Pg_scaffold1305__4199	0.6993	0.3007	2	344	306	2	0.8895	0.4205	0.6013	0.3321
Pg_scaffold1305__4358	0.7013	0.2987	2	344	308	2	0.8953	0.419	0.5974	0.3312
Pg_scaffold1305__12378	0.6989	0.3011	2	344	284	2	0.8256	0.4208	0.6021	0.3323
Pg_scaffold1306__18758	0.5	0.5	1	344	338	2	0.9826	0.5	1	0.375
Pg_scaffold1306__18995	0.5	0.5	1	344	343	2	0.9971	0.5	1	0.375
Pg_scaffold1306__102939	0.5	0.5	1	344	284	2	0.8256	0.5	1	0.375
Pg_scaffold1306__102996	0.5	0.5	1	344	332	2	0.9651	0.5	1	0.375
Pg_scaffold1306__384029	0.5016	0.4984	2	344	314	2	0.9128	0.5	0.9968	0.375
Pg_scaffold1306__526392	0.5	0.5	1	344	325	2	0.9448	0.5	1	0.375
Pg_scaffold1306__526393	0.5	0.5	1	344	325	2	0.9448	0.5	1	0.375
Pg_scaffold1306__526394	0.5	0.5	1	344	325	2	0.9448	0.5	1	0.375
Pg_scaffold1307__388016	0.5	0.5	1	344	278	2	0.8081	0.5	1	0.375
Pg_scaffold1307__388020	0.5	0.5	1	344	281	2	0.8169	0.5	1	0.375
Pg_scaffold1307__492309	0.7412	0.2588	2	344	284	2	0.8256	0.3836	0.5176	0.3101
Pg_scaffold1311__177102	0.5	0.5	1	344	313	2	0.9099	0.5	1	0.375
Pg_scaffold1311__177250	0.5	0.5	1	344	343	2	0.9971	0.5	1	0.375
Pg_scaffold1311__177268	0.5	0.5	1	344	343	2	0.9971	0.5	1	0.375
Pg_scaffold1311__177967	0.5015	0.4985	2	344	341	2	0.9913	0.5	0.9971	0.375
Pg_scaffold1311__239322	0.5	0.5	1	344	277	2	0.8052	0.5	1	0.375
Pg_scaffold1314__4049	0.8182	0.1818	2	344	319	2	0.9273	0.2975	0.3636	0.2533
Pg_scaffold1314__263834	0.512	0.488	2	344	332	2	0.9651	0.4997	0.9759	0.3749
Pg_scaffold1314__263886	0.5	0.5	1	344	314	2	0.9128	0.5	1	0.375
Pg_scaffold1314__264423	0.5	0.5	1	344	294	2	0.8547	0.5	1	0.375
Pg_scaffold1314__264780	0.5	0.5	1	344	280	2	0.814	0.5	1	0.375
Pg_scaffold1319__87660	0.5181	0.4819	2	344	277	2	0.8052	0.4993	0.9639	0.3747
Pg_scaffold1319__333291	0.503	0.497	2	344	338	2	0.9826	0.5	0.9941	0.375
Pg_scaffold1323__184885	0.8517	0.1483	2	344	290	2	0.843	0.2526	0.2966	0.2207
Pg_scaffold1323__185068	0.7692	0.2308	2	344	286	2	0.8314	0.355	0.4615	0.292
Pg_scaffold1326__44534	0.848	0.152	2	344	296	2	0.8605	0.2578	0.3041	0.2246
Pg_scaffold1326__44951	0.5	0.5	1	344	301	2	0.875	0.5	1	0.375
Pg_scaffold1328__108035	0.5	0.5	1	344	302	2	0.8779	0.5	1	0.375
Pg_scaffold1328__108089	0.5	0.5	1	344	317	2	0.9215	0.5	1	0.375
Pg_scaffold1335__127063	0.9359	0.0641	2	344	312	2	0.907	0.12	0.1282	0.1128
Pg_scaffold1335__127066	0.9423	0.0577	2	344	312	2	0.907	0.1087	0.1154	0.1028
Pg_scaffold1338__28523	0.5017	0.4983	2	344	301	2	0.875	0.5	0.9967	0.375
Pg_scaffold1340__485408	0.5	0.5	1	344	313	2	0.9099	0.5	1	0.375
Pg_scaffold1340__485464	0.5	0.5	1	344	313	2	0.9099	0.5	1	0.375
Pg_scaffold1340__485474	0.5	0.5	1	344	314	2	0.9128	0.5	1	0.375
Pg_scaffold1340__485737	0.5	0.5	1	344	302	2	0.8779	0.5	1	0.375
Pg_scaffold1342__136757	0.5	0.5	1	344	322	2	0.936	0.5	1	0.375
Pg_scaffold1342__137798	0.5	0.5	1	344	333	2	0.968	0.5	1	0.375
Pg_scaffold1342__137852	0.5	0.5	1	344	305	2	0.8866	0.5	1	0.375
Pg_scaffold1345__15321	0.9096	0.0904	2	344	343	2	0.9971	0.1644	0.1808	0.1509
Pg_scaffold1345__15348	0.8997	0.1003	2	344	344	2	1	0.1805	0.2006	0.1642
Pg_scaffold1346__194026	0.5	0.5	1	344	328	2	0.9535	0.5	1	0.375
Pg_scaffold1346__194084	0.5	0.5	1	344	342	2	0.9942	0.5	1	0.375
Pg_scaffold1346__194304	0.5	0.5	1	344	339	2	0.9855	0.5	1	0.375
Pg_scaffold1346__299081	0.5	0.5	1	344	344	2	1	0.5	1	0.375
Pg_scaffold1346__299940	0.5	0.5	1	344	344	2	1	0.5	1	0.375
Pg_scaffold1346__299966	0.5	0.5	1	344	343	2	0.9971	0.5	1	0.375
Pg_scaffold1346__299989	0.5	0.5	1	344	293	2	0.8517	0.5	1	0.375
Pg_scaffold1346__336310	0.5	0.5	1	344	302	2	0.8779	0.5	1	0.375
Pg_scaffold1346__336311	0.5	0.5	1	344	301	2	0.875	0.5	1	0.375
Pg_scaffold1346__336391	0.5	0.5	1	344	292	2	0.8488	0.5	1	0.375
Pg_scaffold1346__393529	0.5116	0.4884	2	344	301	2	0.875	0.4997	0.9767	0.3749
Pg_scaffold1347__74122	0.5	0.5	1	344	333	2	0.968	0.5	1	0.375
Pg_scaffold1347__74159	0.5	0.5	1	344	336	2	0.9767	0.5	1	0.375
Pg_scaffold1348__540460	0.5	0.5	1	344	344	2	1	0.5	1	0.375
Pg_scaffold1348__540461	0.5	0.5	1	344	344	2	1	0.5	1	0.375
Pg_scaffold1348__540568	0.5	0.5	1	344	319	2	0.9273	0.5	1	0.375
Pg_scaffold1348__540907	0.5016	0.4984	2	344	304	2	0.8837	0.5	0.9967	0.375
Pg_scaffold1348__546216	0.5195	0.4805	2	344	282	2	0.8198	0.4992	0.961	0.3746
Pg_scaffold1348__546237	0.5293	0.4707	2	344	290	2	0.843	0.4983	0.9414	0.3741
Pg_scaffold1352__88524	0.7342	0.2658	2	344	301	2	0.875	0.3903	0.5316	0.3141
Pg_scaffold1352__112205	0.5	0.5	1	344	278	2	0.8081	0.5	1	0.375
Pg_scaffold1352__517925	0.7838	0.2162	2	344	296	2	0.8605	0.3389	0.4324	0.2815
Pg_scaffold1353__571393	0.9431	0.0569	2	344	299	2	0.8692	0.1072	0.1137	0.1015
Pg_scaffold1357__452905	0.9486	0.0514	2	344	311	2	0.9041	0.0976	0.1029	0.0928
Pg_scaffold1367__286040	0.5	0.5	1	344	314	2	0.9128	0.5	1	0.375
Pg_scaffold1367__286051	0.5	0.5	1	344	311	2	0.9041	0.5	1	0.375
Pg_scaffold1367__287400	0.5	0.5	1	344	288	2	0.8372	0.5	1	0.375
Pg_scaffold1367__287403	0.5	0.5	1	344	284	2	0.8256	0.5	1	0.375
Pg_scaffold1370__433089	0.7756	0.2244	2	344	283	2	0.8227	0.3481	0.4488	0.2875
Pg_scaffold1372__164728	0.5084	0.4916	2	344	299	2	0.8692	0.4999	0.9833	0.3749
Pg_scaffold1372__164739	0.5	0.5	1	344	299	2	0.8692	0.5	1	0.375
Pg_scaffold1372__164748	0.5	0.5	1	344	299	2	0.8692	0.5	1	0.375
Pg_scaffold1372__164879	0.5	0.5	1	344	301	2	0.875	0.5	1	0.375
Pg_scaffold1372__164901	0.5	0.5	1	344	329	2	0.9564	0.5	1	0.375
Pg_scaffold1373__71789	0.5052	0.4948	2	344	287	2	0.8343	0.4999	0.9895	0.375
Pg_scaffold1373__71861	0.5	0.5	1	344	284	2	0.8256	0.5	1	0.375
Pg_scaffold1373__94066	0.5	0.5	1	344	315	2	0.9157	0.5	1	0.375
Pg_scaffold1373__94562	0.5	0.5	1	344	285	2	0.8285	0.5	1	0.375
Pg_scaffold1373__96868	0.5	0.5	1	344	344	2	1	0.5	1	0.375
Pg_scaffold1373__97334	0.5	0.5	1	344	344	2	1	0.5	1	0.375
Pg_scaffold1373__97713	0.5	0.5	1	344	339	2	0.9855	0.5	1	0.375
Pg_scaffold1373__378202	0.5	0.5	1	344	285	2	0.8285	0.5	1	0.375
Pg_scaffold1373__378210	0.5	0.5	1	344	309	2	0.8983	0.5	1	0.375
Pg_scaffold1373__378505	0.5	0.5	1	344	339	2	0.9855	0.5	1	0.375
Pg_scaffold1373__506653	0.5	0.5	1	344	328	2	0.9535	0.5	1	0.375
Pg_scaffold1373__507746	0.5	0.5	1	344	332	2	0.9651	0.5	1	0.375
Pg_scaffold1373__507784	0.5	0.5	1	344	334	2	0.9709	0.5	1	0.375
Pg_scaffold1376__2713	0.7145	0.2855	2	344	310	2	0.9012	0.408	0.571	0.3247
Pg_scaffold1381__152516	0.5	0.5	1	344	301	2	0.875	0.5	1	0.375
Pg_scaffold1389__404456	0.5	0.5	1	344	316	2	0.9186	0.5	1	0.375
Pg_scaffold1389__404469	0.5	0.5	1	344	299	2	0.8692	0.5	1	0.375
Pg_scaffold1389__404517	0.5	0.5	1	344	286	2	0.8314	0.5	1	0.375
Pg_scaffold1390__323366	0.5	0.5	1	344	297	2	0.8634	0.5	1	0.375
Pg_scaffold1392__51392	0.8921	0.1079	2	344	292	2	0.8488	0.1925	0.2158	0.174
Pg_scaffold1392__179990	0.7457	0.2543	2	344	293	2	0.8517	0.3792	0.5085	0.3073
Pg_scaffold1392__179995	0.7432	0.2568	2	344	292	2	0.8488	0.3818	0.5137	0.3089
Pg_scaffold1395__253356	0.8547	0.1453	2	344	320	2	0.9302	0.2484	0.2906	0.2175
Pg_scaffold1395__253417	0.8694	0.1306	2	344	310	2	0.9012	0.2272	0.2613	0.2014
Pg_scaffold1395__253419	0.8661	0.1339	2	344	310	2	0.9012	0.2319	0.2677	0.205
Pg_scaffold1400__402493	0.5	0.5	1	344	300	2	0.8721	0.5	1	0.375
Pg_scaffold1400__402504	0.5	0.5	1	344	302	2	0.8779	0.5	1	0.375
Pg_scaffold1400__402543	0.5	0.5	1	344	327	2	0.9506	0.5	1	0.375
Pg_scaffold1400__402551	0.5	0.5	1	344	332	2	0.9651	0.5	1	0.375
Pg_scaffold1400__402565	0.5	0.5	1	344	338	2	0.9826	0.5	1	0.375
Pg_scaffold1400__402958	0.5	0.5	1	344	339	2	0.9855	0.5	1	0.375
Pg_scaffold1400__523048	0.5	0.5	1	344	305	2	0.8866	0.5	1	0.375
Pg_scaffold1400__523055	0.5	0.5	1	344	305	2	0.8866	0.5	1	0.375
Pg_scaffold1400__523096	0.5	0.5	1	344	320	2	0.9302	0.5	1	0.375
Pg_scaffold1400__523281	0.503	0.497	2	344	333	2	0.968	0.5	0.994	0.375
Pg_scaffold1405__576475	0.5	0.5	1	344	313	2	0.9099	0.5	1	0.375
Pg_scaffold1405__576516	0.5	0.5	1	344	334	2	0.9709	0.5	1	0.375
Pg_scaffold1405__576564	0.5	0.5	1	344	344	2	1	0.5	1	0.375
Pg_scaffold1405__576768	0.5	0.5	1	344	341	2	0.9913	0.5	1	0.375
Pg_scaffold1405__576789	0.5	0.5	1	344	299	2	0.8692	0.5	1	0.375
Pg_scaffold1407__521030	0.5	0.5	1	344	293	2	0.8517	0.5	1	0.375
Pg_scaffold1410__6160	0.6761	0.3239	2	344	284	2	0.8256	0.438	0.6479	0.3421
Pg_scaffold1410__6245	0.6779	0.3221	2	344	281	2	0.8169	0.4367	0.6441	0.3413
Pg_scaffold1410__9253	0.5	0.5	1	344	307	2	0.8924	0.5	1	0.375
Pg_scaffold1410__9287	0.5	0.5	1	344	337	2	0.9797	0.5	1	0.375
Pg_scaffold1410__9584	0.5	0.5	1	344	343	2	0.9971	0.5	1	0.375
[truncated: 4,236 more rows]
