# Supplementary material for: Genetic and molecular dissection of ginseng (Panax ginseng Mey.) germplasm using high-density genic SNP markers, secondary metabolites, and gene expressions
Source: Front Plant Sci. 2023 Jul 28;14:1165349. doi: 10.3389/fpls.2023.1165349 (PMC10416250; doi:10.3389/fpls.2023.1165349)
Supplement: Supplementary file 11 [file Table_5.xlsx]

## Sheet: Baishan
Table S5A. Correlations of 16 ginsenosides in content within Baishan. “*” and “**” indicate that the correlations are significant at P ≤ 0.05 and 0.01, respectively. Two hundred and seven cultivars and landraces were collected from Baishan.
	Rg1	Re	R0	Rf	Rb1	Rg2	Rh1	Rc	Rb2	Rb3	Rd	F1	Rg3	F2	Rh2	PPD
Rg1	1	0.629**	0.185**	0.610**	0.632**	0.730**	0.563**	0.712**	-0.130	-0.091	-0.139*	0.057	0.077	-0.058	0.035	0.080
Re		1	0.284**	0.599**	0.726**	0.866**	0.750**	0.740**	-0.309**	-0.162*	-0.356**	0.1	0.047	0.036	0.065	0.049
R0			1	0.186**	0.016	0.247**	0.273**	0.025	-0.492**	-0.210**	-0.503**	0.352**	0.244**	0.192**	0.259**	0.023
Rf				1	0.494**	0.527**	0.406**	0.525**	-0.308**	-0.192**	-0.320**	0.08	0.095	0.027	0.086	0.126
Rb1					1	0.594**	0.494**	0.783**	0.137*	-0.057	0.159*	-0.061	-0.083	-0.208**	-0.138*	-0.113
Rg2						1	0.787**	0.717**	-0.321**	-0.125	-0.350**	0.113	0.059	0.036	0.064	0.141*
Rh1							1	0.578**	-0.409**	-0.280**	-0.434**	0.163*	0.171*	0.026	0.022	0.217**
Rc								1	0.026	0.005	-0.005	0.014	-0.042	-0.118	-0.135	-0.084
Rb2									1	0.437**	0.884**	-0.352**	-0.339**	-0.366**	-0.317**	-0.386**
Rb3										1	0.325**	-0.104	-0.207**	-0.065	-0.102	-0.226**
Rd											1	-0.350**	-0.320**	-0.361**	-0.315**	-0.371**
F1												1	0.218**	0.364**	0.250**	0.087
Rg3													1	0.029	0.200**	0.080
F2														1	0.399**	0.118
Rh2															1	0.160*
PPD																1

## Sheet: Jilin
Table S5B. Correlations of 16 ginsenosides in content within Jilin. “*” and “**” indicate that the correlations are significant at P ≤ 0.05 and 0.01, respectively. Forty-two cultivars and landraces were collected from Jilin.
	Rg1	Re	R0	Rf	Rb1	Rg2	Rh1	Rc	Rb2	Rb3	Rd	F1	Rg3	F2	Rh2	PPD
Rg1	1	0.501**	0.363*	0.516**	0.524**	0.822**	0.490**	0.675**	0.178	-0.172	0.087	-0.151	-0.081	-0.137	-0.027	0.203
Re		1	0.554**	0.446**	0.838**	0.785**	0.483**	0.737**	0.170	0.008	0.228	-0.084	0.111	-0.060	0.020	-0.088
R0			1	0.121	0.540**	0.560**	0.236	0.478**	0.035	-0.166	0.325*	-0.039	0.004	0.002	0.050	-0.120
Rf				1	0.431**	0.355*	0.274	0.343*	0.034	-0.103	0.004	-0.210	-0.039	-0.112	-0.088	0.081
Rb1					1	0.691**	0.564**	0.810**	-0.080	-0.060	0.162	-0.066	0.060	-0.063	-0.036	-0.026
Rg2						1	0.532**	0.823**	0.266	-0.123	0.203	-0.096	-0.019	-0.04	-0.105	0.162
Rh1							1	0.537**	-0.134	-0.343*	-0.117	-0.118	0.004	-0.103	-0.21	0.103
Rc								1	0.134	0.113	0.103	0.046	-0.053	-0.054	-0.084	0.082
Rb2									1	0.387*	0.059	0.121	-0.012	-0.086	0.159	-0.003
Rb3										1	0.001	0.298	-0.075	0.113	0.256	-0.043
Rd											1	0.181	-0.008	0.498**	0.402**	-0.208
F1												1	0.239	0.036	0.072	-0.176
Rg3													1	-0.031	-0.068	-0.039
F2														1	0.326*	0.132
Rh2															1	-0.236
PPD																1

## Sheet: Tonghua
Table S5C. Correlations of 16 ginsenosides in content within Tonghua. “*” and “**” indicate that the correlations are significant at P ≤ 0.05 and 0.01, respectively. Forty-two cultivars and landraces were collected from Tonghua.
	Rg1	Re	R0	Rf	Rb1	Rg2	Rh1	Rc	Rb2	Rb3	Rd	F1	Rg3	F2	Rh2	PPD
Rg1	1	0.584**	0.157	0.852**	0.575**	0.721**	0.544**	0.652**	-0.188	-0.171	-0.221	0.135	0.311*	-0.179	0.136	0.351*
Re		1	0.561**	0.806**	0.569**	0.882**	0.702**	0.748**	-0.309*	-0.253	-0.374*	0.352*	0.270	0.105	0.310*	0.099
R0			1	0.388*	0.016	0.318*	0.385*	0.127	-0.499**	-0.348*	-0.496**	0.469**	0.308*	0.280	0.219	0.06
Rf				1	0.518**	0.896**	0.578**	0.688**	-0.359*	-0.274	-0.403**	0.185	0.265	0.064	0.359*	0.337*
Rb1					1	0.583**	0.403**	0.820**	0.417**	0.209	0.418**	0.132	0.158	-0.351*	-0.052	-0.113
Rg2						1	0.698**	0.829**	-0.329*	-0.296	-0.379*	0.215	0.276	0.052	0.307*	0.241
Rh1							1	0.625**	-0.475**	-0.463**	-0.497**	0.477**	0.467**	-0.024	0.179	0.191
Rc								1	0.092	0.030	0.019	0.229	0.272	-0.127	0.095	0.033
Rb2									1	0.740**	0.945**	-0.313*	-0.281	-0.404**	-0.344*	-0.380*
Rb3										1	0.620**	-0.199	-0.200	-0.010	-0.186	-0.306*
Rd											1	-0.296	-0.268	-0.418**	-0.349*	-0.380*
F1												1	0.804**	0.135	0.151	0.091
Rg3													1	-0.041	0.100	0.174
F2														1	0.189	0.185
Rh2															1	0.381*
PPD																1

## Sheet: Yanbian
Table S5D. Correlations of 16 ginsenosides in content within Yanbian. “*” and “**” indicate that the correlations are significant at P ≤ 0.05 and 0.01, respectively. Fifty-three cultivars and landraces were collected from Yanbian.
	Rg1	Re	R0	Rf	Rb1	Rg2	Rh1	Rc	Rb2	Rb3	Rd	F1	Rg3	F2	Rh2	PPD
Rg1	1	0.634**	0.390**	0.885**	0.669**	0.761**	0.577**	0.566**	-0.227	-0.240	-0.261	0.327*	0.092	-0.021	0.243	-0.189
Re		1	0.575**	0.766**	0.475**	0.918**	0.847**	0.662**	-0.389**	-0.262	-0.458**	0.494**	0.234	0.063	0.001	-0.161
R0			1	0.570**	0.306*	0.526**	0.506**	0.289*	-0.420**	-0.366**	-0.459**	0.549**	0.136	0.118	0.074	-0.025
Rf				1	0.594**	0.866**	0.699**	0.564**	-0.392**	-0.306*	-0.433**	0.502**	0.144	0.091	0.149	-0.067
Rb1					1	0.490**	0.351**	0.651**	0.074	-0.003	0.119	0.145	0.050	-0.186	-0.086	-0.322*
Rg2						1	0.843**	0.686**	-0.369**	-0.289*	-0.429**	0.518**	0.199	0.067	0.033	-0.071
Rh1							1	0.553**	-0.460**	-0.375**	-0.480**	0.385**	0.146	0.142	0.053	0.025
Rc								1	0.121	0.044	0.127	0.233	0.019	-0.168	-0.109	-0.316*
Rb2									1	0.461**	0.943**	-0.461**	-0.258	-0.365**	-0.315*	-0.373**
Rb3										1	0.481**	-0.007	-0.179	-0.051	-0.001	-0.205
Rd											1	-0.494**	-0.265	-0.387**	-0.357**	-0.373**
F1												1	0.517**	0.172	0.061	0.127
Rg3													1	-0.003	-0.046	0.073
F2														1	0.278*	0.209
Rh2															1	0.069
PPD																1
