# Supplementary material for: Genetic and molecular dissection of ginseng (Panax ginseng Mey.) germplasm using high-density genic SNP markers, secondary metabolites, and gene expressions
Source: Front Plant Sci. 2023 Jul 28;14:1165349. doi: 10.3389/fpls.2023.1165349 (PMC10416250; doi:10.3389/fpls.2023.1165349)
Supplement: Supplementary file 12 [file Table_6.xlsx]

## Sheet: sub1
Table S6A. Correlations of 16 ginsenosides in content within subpopulation 1 (sub1). “*” and “**” indicate that the correlations are significant at P ≤ 0.05 and 0.01, respectively. Sub1 contains 80 cultivars and landraces.
	Rg1	Re	R0	Rf	Rb1	Rg2	Rh1	Rc	Rb2	Rb3	Rd	F1	Rg3	F2	Rh2	PPD
Rg1	1	0.515**	0.053	0.643**	0.623**	0.735**	0.550**	0.710**	0.255*	-0.042	-0.014	-0.016	0.040	-0.252*	-0.039	0.045
Re		1	0.164	0.540**	0.856**	0.818**	0.722**	0.768**	0.255*	-0.062	-0.075	0.019	0.126	-0.195	-0.173	-0.228*
R0			1	0.047	0.124	0.117	0.245*	0.073	-0.007	-0.112	0.006	0.209	0.075	0.044	0.050	-0.253*
Rf				1	0.650**	0.528**	0.331**	0.670**	0.053	-0.111	0.047	-0.036	-0.032	-0.198	-0.071	-0.012
Rb1					1	0.701**	0.725**	0.841**	0.141	-0.139	-0.093	0.051	0.150	-0.242*	-0.145	-0.177
Rg2						1	0.780**	0.755**	0.319**	-0.026	-0.044	-0.031	0.051	-0.273*	-0.142	-0.067
Rh1							1	0.645**	0.184	-0.254*	-0.171	0.098	0.096	-0.249*	-0.146	-0.084
Rc								1	0.298**	0.013	0.008	0.028	0.091	-0.273*	-0.143	-0.194
Rb2									1	0.478**	0.218	-0.072	-0.031	0.008	-0.097	-0.067
Rb3										1	0.219	0.06	-0.099	0.227*	0.080	-0.160
Rd											1	0.165	0.086	0.134	0.123	-0.081
F1												1	0.462**	0.125	0.091	-0.045
Rg3													1	-0.114	-0.059	-0.077
F2														1	0.288**	0.011
Rh2															1	0.114
PPD																1

## Sheet: sub2
Table S6B. Correlations of 16 ginsenosides in content within subpopulation 2 (sub2). “*” and “**” indicate that the correlations are significant at P ≤ 0.05 and 0.01, respectively. Sub2 contains 131 cultivars and landraces.
	Rg1	Re	R0	Rf	Rb1	Rg2	Rh1	Rc	Rb2	Rb3	Rd	F1	Rg3	F2	Rh2	PPD
Rg1	1	0.559**	0.342**	0.835**	0.633**	0.717**	0.494**	0.594**	-0.148	-0.186*	-0.181*	0.150	0.192*	-0.008	0.172*	0.052
Re		1	0.592**	0.758**	0.611**	0.859**	0.653**	0.587**	-0.324**	-0.155	-0.385**	0.269**	0.117	0.057	0.175*	-0.003
R0			1	0.570**	0.187*	0.494**	0.426**	0.270**	-0.464**	-0.274**	-0.473**	0.462**	0.268**	0.196*	0.151	-0.037
Rf				1	0.637**	0.820**	0.565**	0.582**	-0.371**	-0.231**	-0.400**	0.298**	0.285**	0.133	0.241**	0.144
Rb1					1	0.572**	0.404**	0.733**	0.262**	0.039	0.259**	-0.010	-0.091	-0.207*	-0.102	-0.159
Rg2						1	0.715**	0.621**	-0.341**	-0.204*	-0.408**	0.251**	0.191*	0.044	0.158	0.133
Rh1							1	0.444**	-0.456**	-0.367**	-0.474**	0.165	0.214*	0.071	0.022	0.209*
Rc								1	0.119	0.070	0.089	0.131	-0.007	-0.156	-0.086	-0.086
Rb2									1	0.422**	0.927**	-0.358**	-0.385**	-0.391**	-0.285**	-0.355**
Rb3										1	0.331**	0.093	-0.224*	-0.049	-0.044	-0.151
Rd											1	-0.391**	-0.380**	-0.393**	-0.303**	-0.353**
F1												1	0.188*	0.344**	0.226**	0.039
Rg3													1	0.150	0.265**	0.121
F2														1	0.356**	0.199*
Rh2															1	0.178*
PPD																1

## Sheet: sub3
Table S6C. Correlations of 16 ginsenosides in content within subpopulation 3 (sub3). “*” and “**” indicate that the correlations are significant at P ≤ 0.05 and 0.01, respectively. Sub3 contains 35 cultivars and landraces.
	Rg1	Re	R0	Rf	Rb1	Rg2	Rh1	Rc	Rb2	Rb3	Rd	F1	Rg3	F2	Rh2	PPD
Rg1	1	0.713**	-0.094	0.624**	0.690**	0.854**	0.685**	0.794**	0.465**	0.024	-0.035	-0.189	-0.139	-0.169	-0.174	0.230
Re		1	-0.128	0.584**	0.856**	0.923**	0.832**	0.956**	0.601**	0.049	0.060	-0.042	-0.157	-0.134	-0.248	-0.137
R0			1	-0.206	-0.091	-0.134	-0.065	-0.229	0.009	-0.109	0.353*	-0.034	0.245	-0.022	-0.068	-0.032
Rf				1	0.580**	0.546**	0.309	0.693**	0.182	0.505**	0.027	-0.232	-0.178	-0.201	-0.247	-0.005
Rb1					1	0.726**	0.541**	0.847**	0.517**	0.049	0.031	-0.124	-0.197	-0.234	-0.152	-0.129
Rg2						1	0.881**	0.928**	0.587**	-0.001	0.068	-0.037	-0.134	-0.073	-0.238	0.098
Rh1							1	0.794**	0.522**	-0.155	0.019	0.040	-0.043	-0.039	-0.216	-0.049
Rc								1	0.581**	0.128	0.056	-0.049	-0.160	-0.166	-0.239	0.008
Rb2									1	-0.244	0.033	0.068	-0.129	-0.160	-0.096	-0.008
Rb3										1	0.030	-0.175	0.107	-0.114	-0.113	-0.058
Rd											1	0.035	0.001	0.235	0.412*	0.211
F1												1	-0.195	-0.076	0.007	0.092
Rg3													1	-0.037	-0.110	-0.063
F2														1	0.250	0.138
Rh2															1	0.176
PPD																1

## Sheet: admixture
Table S6D. Correlations of 16 ginsenosides in content within the admixture group. “*” and “**” indicate that the correlations are significant at P ≤ 0.05 and 0.01, respectively. The admixture group contains 98 cultivars and landraces.
	Rg1	Re	R0	Rf	Rb1	Rg2	Rh1	Rc	Rb2	Rb3	Rd	F1	Rg3	F2	Rh2	PPD
Rg1	1	0.670**	0.464**	0.541**	0.544**	0.718**	0.600**	0.629**	-0.299**	-0.155	-0.264**	0.207*	0.140	0.046	0.121	0.134
Re		1	0.511**	0.536**	0.511**	0.869**	0.815**	0.689**	-0.493**	-0.288**	-0.527**	0.244*	0.230*	0.218*	0.291**	0.296**
R0			1	0.231*	0.152	0.505**	0.448**	0.244*	-0.548**	-0.279**	-0.577**	0.416**	0.203*	0.211*	0.455**	0.242*
Rf				1	0.242*	0.415**	0.434**	0.218*	-0.356**	-0.262**	-0.372**	0.121	0.148	0.107	0.199*	0.234*
Rb1					1	0.410**	0.367**	0.680**	0.103	-0.048	0.215*	-0.059	0.033	-0.163	-0.113	-0.007
Rg2						1	0.779**	0.715**	-0.487**	-0.241*	-0.475**	0.279**	0.180	0.255*	0.243*	0.263**
Rh1							1	0.574**	-0.552**	-0.344**	-0.549**	0.336**	0.251*	0.159	0.300**	0.323**
Rc								1	-0.063	-0.024	-0.044	0.059	0.022	0.049	-0.012	0.011
Rb2									1	0.587**	0.875**	-0.511**	-0.318**	-0.415**	-0.546**	-0.471**
Rb3										1	0.473**	-0.297**	-0.214*	-0.174	-0.287**	-0.325**
Rd											1	-0.494**	-0.307**	-0.414**	-0.564**	-0.464**
F1												1	0.456**	0.329**	0.387**	0.154
Rg3													1	0.008	0.123	0.174
F2														1	0.401**	0.207*
Rh2															1	0.072
PPD																1
